# Supplementary material for: {N,N′-Bis[1-(2-pyrid­yl)ethyl­idene]propane-1,2-diamine-κ4 N,N′,N′′,N′′′}bis­(thio­cyanato-κN)manganese(II)
Source: Acta Crystallogr Sect E Struct Rep Online. 2010 Jun 16;66(Pt 7):m777. doi: 10.1107/S1600536810021549 (PMC3006985; doi:10.1107/S1600536810021549)
Supplement: Supplementary file 2 [file e-66-0m777-Isup2.hkl]

# 
# h,k,l, Fc-squared, Fo-squared, sigma(Fo-squared) and status flag 
# 
data_I
_shelx_title ' P1 in P1' 
_shelx_refln_list_code          4 
_shelx_F_calc_maximum      175.18 
_exptl_crystal_F_000       466.00 
_reflns_d_resolution_high  0.7828 
 
loop_ 
 _symmetry_equiv_pos_as_xyz 
 'x, y, z' 
 '-x, -y, -z' 
 
_cell_length_a     8.6470 
_cell_length_b     9.1350 
_cell_length_c    14.6080 
_cell_angle_alpha  84.701 
_cell_angle_beta   79.407 
_cell_angle_gamma  70.509 
 
_shelx_F_squared_multiplier     1.000 
 
loop_ 
 _refln_index_h 
 _refln_index_k 
 _refln_index_l 
 _refln_F_squared_calc 
 _refln_F_squared_meas 
 _refln_F_squared_sigma 
 _refln_observed_status 
   1   0   0     4319.16     4324.15    204.62 o 
   2   0   0       61.42      115.24     10.62 o 
   3   0   0      791.84      653.77     24.63 o 
   4   0   0      969.82     1013.38     37.62 o 
   5   0   0       25.74       22.20      4.72 o 
   6   0   0      111.74      131.36      9.74 o 
   7   0   0        0.35       -2.67      5.34 o 
   8   0   0        0.99        8.56     17.12 o 
   9   0   0       29.93       39.71     24.99 o 
  -9   1   0        0.10       28.76     24.65 o 
  -8   1   0       47.27       71.90     26.36 o 
  -7   1   0        3.18        0.68     15.41 o 
  -6   1   0       65.75       78.81      7.88 o 
  -5   1   0     1140.71     1056.62     40.04 o 
  -4   1   0      926.52      858.57     32.49 o 
  -3   1   0     1179.68     1115.45     40.64 o 
  -2   1   0      938.82      855.18     34.04 o 
  -1   1   0     3465.37     3439.30    135.87 o 
   0   1   0     3261.40     4002.57    339.28 o 
   1   1   0     1352.22     1667.49     71.50 o 
   2   1   0      163.25      134.34      6.68 o 
   3   1   0      102.26       92.73      5.48 o 
   4   1   0      252.69      245.45     11.21 o 
   5   1   0      522.15      512.77     21.02 o 
   6   1   0       55.18       57.85      6.69 o 
   7   1   0      138.60      145.85     10.85 o 
   8   1   0       22.81       13.44     10.24 o 
   9   1   0        1.56       -7.53     18.15 o 
  -9   2   0        0.03        7.87     23.28 o 
  -8   2   0        7.06       17.46     20.88 o 
  -7   2   0      203.10      303.67     45.53 o 
  -6   2   0        0.30       -6.57      5.07 o 
  -5   2   0      391.59      368.08     19.67 o 
  -4   2   0      319.74      284.35     13.42 o 
  -3   2   0      288.22      260.59     11.92 o 
  -2   2   0       48.86       40.82      3.86 o 
  -1   2   0      124.75      128.70      9.77 o 
   0   2   0     3344.27     3725.35    240.68 o 
   1   2   0     1462.11     1797.93    110.34 o 
   2   2   0     2948.05     3198.00    137.35 o 
   3   2   0      199.78      177.23      8.25 o 
   4   2   0       45.62       54.61      4.56 o 
   5   2   0       10.93       23.85      3.94 o 
   6   2   0        2.84        3.92      3.96 o 
   7   2   0        9.21       10.35     13.25 o 
   8   2   0       76.46       66.74     11.89 o 
   9   2   0       41.53       48.68     14.47 o 
  10   2   0        1.49      -17.80     18.83 o 
  -9   3   0        0.29       31.50     30.13 o 
  -8   3   0        1.04       13.35     20.54 o 
  -7   3   0       37.84       55.80     23.28 o 
  -6   3   0       48.49       72.24     24.31 o 
  -5   3   0       15.83        9.93     10.41 o 
  -4   3   0      643.92      570.78     27.28 o 
  -3   3   0      338.04      309.53     14.04 o 
  -2   3   0      797.21      750.26     28.40 o 
  -1   3   0        1.05        4.30      2.86 o 
   0   3   0     1855.60     1904.14     96.42 o 
   1   3   0     2246.25     2512.38    194.44 o 
   2   3   0     1947.93     1861.85     82.18 o 
   3   3   0     1889.00     2003.46     88.85 o 
   4   3   0        0.70        2.05      3.95 o 
   5   3   0      121.22      125.37      8.50 o 
   6   3   0      100.04      101.38     16.45 o 
   7   3   0       25.99       24.39      9.86 o 
   8   3   0        0.59        2.96      8.16 o 
   9   3   0       39.99       37.03     11.78 o 
  10   3   0       16.95        8.22     21.23 o 
  -8   4   0        2.94       27.39     27.05 o 
  -7   4   0        4.27       31.84     24.31 o 
  -6   4   0       47.77       66.42     27.05 o 
  -5   4   0       97.34      107.38     17.76 o 
  -4   4   0       58.35       43.18     13.07 o 
  -3   4   0      494.29      395.18     29.08 o 
  -2   4   0      466.91      446.87     30.35 o 
  -1   4   0       69.37       70.34      7.41 o 
   0   4   0        3.29       20.97      5.58 o 
   1   4   0     1143.75     1149.25     69.65 o 
   2   4   0      103.02      123.86      7.46 o 
   3   4   0     2020.24     2123.67    142.94 o 
   4   4   0        1.92       -1.68      5.58 o 
   5   4   0       20.57       21.22      7.66 o 
   6   4   0      111.55      133.39     20.12 o 
   7   4   0        1.80        1.83      9.87 o 
   8   4   0      147.21      166.94     17.05 o 
   9   4   0       44.35       54.01     12.94 o 
  10   4   0       29.65       34.58     23.28 o 
  -7   5   0       27.69       43.14     28.07 o 
  -6   5   0        0.09       20.54     18.49 o 
  -5   5   0       50.17       64.02     23.62 o 
  -4   5   0       37.82       30.61     22.60 o 
  -3   5   0       78.43       64.53     14.63 o 
  -2   5   0        5.35        7.02     10.17 o 
  -1   5   0       13.88        6.72      9.06 o 
   0   5   0       86.38       86.93     11.69 o 
   1   5   0       92.58      128.71     11.00 o 
   2   5   0        9.90       13.92      6.74 o 
   3   5   0       83.54      104.06     18.49 o 
   4   5   0      104.15       97.52     11.50 o 
   5   5   0       86.32      102.04     12.66 o 
   6   5   0       19.89       38.43      9.86 o 
   7   5   0      226.66      229.37     39.22 o 
   8   5   0       43.10       22.56     10.25 o 
   9   5   0      129.29      138.40     41.43 o 
  10   5   0       12.44       20.88     21.23 o 
  -6   6   0        0.78       55.12     24.99 o 
  -5   6   0        5.93       26.02     20.88 o 
  -4   6   0       51.89       38.73     15.04 o 
  -3   6   0        1.33       -9.95     11.45 o 
  -2   6   0       10.49       -1.95     11.24 o 
  -1   6   0       62.64       79.31     15.47 o 
   0   6   0      231.32      280.16     25.39 o 
   1   6   0      222.64      257.80     17.77 o 
   2   6   0        0.35        9.03     11.08 o 
   3   6   0      351.46      381.90     23.51 o 
   4   6   0      679.22      663.71     47.59 o 
   5   6   0      189.99      198.94     55.63 o 
   6   6   0       88.65      131.42     25.33 o 
   7   6   0       85.81       96.40     16.01 o 
   8   6   0       44.68       39.43     17.52 o 
   9   6   0       52.66       36.97     20.88 o 
  10   6   0        7.17       27.73     23.97 o 
  -6   7   0        0.00        7.19     22.94 o 
  -5   7   0        2.68       33.55     22.25 o 
  -4   7   0        1.42       40.74     19.86 o 
  -3   7   0        4.56        7.54     18.66 o 
  -2   7   0        0.77        8.75     11.84 o 
  -1   7   0        5.58       29.35     12.97 o 
   0   7   0        3.12       24.87     13.53 o 
   1   7   0        8.66       -0.88      9.17 o 
   2   7   0      541.98      526.88     29.30 o 
   3   7   0       75.71      100.06     13.42 o 
   4   7   0        2.04       -3.66      8.93 o 
   5   7   0       21.32       13.88      9.75 o 
   6   7   0      819.87      854.19     86.62 o 
   7   7   0       23.33        7.54     12.90 o 
   8   7   0       23.08        8.50     23.28 o 
   9   7   0       22.76       19.17     19.51 o 
  10   7   0       15.57       37.01     15.40 o 
  -5   8   0        0.46       29.10     24.31 o 
  -4   8   0        0.82       23.97     21.57 o 
  -3   8   0        5.22       28.07     22.94 o 
  -2   8   0        7.75       14.50     14.09 o 
  -1   8   0       12.40       19.29     12.72 o 
   0   8   0        0.67      -11.28      9.87 o 
   1   8   0       88.37      101.27     19.69 o 
   2   8   0      258.14      191.71     23.06 o 
   3   8   0       41.28       60.24     15.79 o 
   4   8   0       23.18       20.69     15.21 o 
   5   8   0      371.24      349.51     53.11 o 
   6   8   0      366.69      338.63     39.61 o 
   7   8   0      122.83      132.05     17.90 o 
   8   8   0        4.02       -7.91     14.44 o 
   9   8   0       13.48       20.67     14.40 o 
  -3   9   0        6.76       36.97     26.02 o 
  -2   9   0        1.21       25.11     22.60 o 
  -1   9   0        7.06       29.27     14.04 o 
   0   9   0        4.20        6.59     12.56 o 
   1   9   0      254.01      228.51     26.23 o 
   2   9   0      108.05       97.48     18.56 o 
   3   9   0       34.19       22.10     13.79 o 
   4   9   0      115.85      111.05     20.23 o 
   5   9   0       61.22       60.75     14.35 o 
   6   9   0       20.17       33.97     14.02 o 
   7   9   0       83.16       66.49     28.31 o 
   8   9   0       16.72       25.48     15.20 o 
   9   9   0        3.85       41.94     16.45 o 
  -2  10   0        6.85       43.82     23.97 o 
  -1  10   0       21.87       39.38     15.87 o 
   0  10   0       11.21       27.78     16.17 o 
   1  10   0        0.10       25.77     14.16 o 
   2  10   0       75.82       52.43     19.00 o 
   3  10   0       16.75       22.47     14.61 o 
   4  10   0       51.16       58.89     21.06 o 
   5  10   0       12.54       26.58     23.11 o 
   6  10   0       30.48       18.43     13.38 o 
   7  10   0        5.69       14.40     15.08 o 
   8  10   0       34.78       24.41     21.74 o 
   1  11   0        1.73       10.82     14.71 o 
   2  11   0        5.06        0.79     22.25 o 
   3  11   0        7.89       -0.82     13.68 o 
   4  11   0        2.26       13.57     14.93 o 
   5  11   0       26.87       42.34     24.48 o 
   6  11   0        0.07       25.20     17.00 o 
  -6 -11   1        8.73        9.66     16.84 o 
  -5 -11   1       13.33       27.10     17.10 o 
  -4 -11   1        0.09       -0.20     16.26 o 
  -3 -11   1        1.16       30.58     15.71 o 
  -2 -11   1        0.09       21.35     25.85 o 
  -1 -11   1        1.01       28.45     17.31 o 
  -8 -10   1        8.14        7.94     21.69 o 
  -7 -10   1        1.58       16.05     14.70 o 
  -6 -10   1       35.64       28.60     23.45 o 
  -5 -10   1        6.95       10.47     14.73 o 
  -4 -10   1        5.56       23.06     16.11 o 
  -3 -10   1        4.10        4.33     14.47 o 
  -2 -10   1        0.03       -1.97     12.45 o 
  -1 -10   1        7.28       18.37     14.76 o 
   0 -10   1        4.24       25.51     15.74 o 
   1 -10   1       16.61       27.86     15.71 o 
   2 -10   1       11.04       26.55     17.54 o 
  -9  -9   1        0.56       32.24     17.30 o 
  -8  -9   1        9.18        6.54     21.86 o 
  -7  -9   1        1.39       25.04     12.93 o 
  -6  -9   1        0.05        5.69     11.67 o 
  -5  -9   1        0.28       17.39     12.65 o 
  -4  -9   1       14.38       15.41     16.43 o 
  -3  -9   1       30.55       27.34     18.49 o 
  -2  -9   1       29.55        9.61     12.28 o 
  -1  -9   1       19.09        3.79     12.56 o 
   0  -9   1       27.21       26.58     17.63 o 
   1  -9   1        1.41        7.77     13.98 o 
   2  -9   1       26.27       21.70     16.90 o 
   3  -9   1        2.63       24.31     20.88 o 
  -9  -8   1        4.29       14.72     19.51 o 
  -8  -8   1        0.92       -4.32     14.18 o 
  -7  -8   1        4.87       -4.37     16.60 o 
  -6  -8   1       82.15       65.68     23.97 o 
  -5  -8   1       95.34       73.71     14.18 o 
  -4  -8   1      119.10      146.86     16.87 o 
  -3  -8   1      133.92      134.38     41.94 o 
  -2  -8   1      212.11      212.03     24.42 o 
  -1  -8   1        6.29        8.66     11.53 o 
   0  -8   1       85.16      140.81     33.55 o 
   1  -8   1        5.66       12.32     12.59 o 
   2  -8   1        1.09        8.91     13.45 o 
   3  -8   1       17.84       20.41     14.10 o 
   4  -8   1       11.82       27.05     21.91 o 
   5  -8   1        8.43       15.06     22.60 o 
 -10  -7   1        0.41        7.87     23.97 o 
  -9  -7   1        0.30      -15.18     10.12 o 
  -8  -7   1       19.77        1.94     14.07 o 
  -7  -7   1       34.40       30.90     11.22 o 
  -6  -7   1       44.52       44.39     12.51 o 
  -5  -7   1      299.86      255.20     27.48 o 
  -4  -7   1       87.11       84.39     17.57 o 
  -3  -7   1       78.22       91.31     13.27 o 
  -2  -7   1        1.92        8.71     10.97 o 
  -1  -7   1       49.14       39.83     16.43 o 
   0  -7   1       49.94       49.72     20.03 o 
   1  -7   1      333.00      329.83     57.35 o 
   2  -7   1        8.57       17.74     13.31 o 
   3  -7   1       33.00       51.87     17.30 o 
   4  -7   1       59.22       59.20     27.39 o 
   5  -7   1       12.61       34.92     20.88 o 
   6  -7   1        4.95       41.08     29.44 o 
 -10  -6   1        2.77      -22.25     16.09 o 
  -9  -6   1        7.64        8.10     11.40 o 
  -8  -6   1        6.12        2.48      9.35 o 
  -7  -6   1       96.26       83.93     14.38 o 
  -6  -6   1        3.73       -9.19      8.13 o 
  -5  -6   1       10.42       14.28      9.14 o 
  -4  -6   1      332.99      307.42     48.18 o 
  -3  -6   1      364.47      455.75     75.49 o 
  -2  -6   1      461.31      514.74     30.71 o 
  -1  -6   1      592.79      620.19     32.30 o 
   0  -6   1      199.40      179.85     20.67 o 
   1  -6   1        2.85        5.74     11.21 o 
   2  -6   1      395.78      421.22     53.24 o 
   3  -6   1        4.16       17.44     12.23 o 
   4  -6   1       53.74       43.82     23.28 o 
   5  -6   1       13.51       27.05     20.20 o 
   6  -6   1        7.16       13.69     21.91 o 
   7  -6   1        0.18       30.13     28.07 o 
 -10  -5   1        2.87       -1.71     19.17 o 
  -9  -5   1        3.93        7.30     10.20 o 
  -8  -5   1       89.34       91.07     15.74 o 
  -7  -5   1      143.04      153.23     27.15 o 
  -6  -5   1      294.28      303.90     23.99 o 
  -5  -5   1       50.17       46.23      9.92 o 
  -4  -5   1     2194.03     2492.13    139.89 o 
  -3  -5   1     1390.65     1410.42     65.46 o 
  -2  -5   1     1025.78     1083.97     64.68 o 
  -1  -5   1       62.09       55.53      8.23 o 
   0  -5   1     1014.24      998.86     47.01 o 
   1  -5   1      476.07      460.51     22.51 o 
   2  -5   1      127.25      134.20     11.05 o 
   3  -5   1      135.02      134.31     11.84 o 
   4  -5   1        6.24        1.92     10.61 o 
   5  -5   1       51.01       82.67     27.56 o 
   6  -5   1        0.07        1.37     17.46 o 
   7  -5   1        0.04       75.66     30.47 o 
 -10  -4   1       18.15       -1.03     18.49 o 
  -9  -4   1      100.90      113.43     20.88 o 
  -8  -4   1       88.60       97.79     14.22 o 
  -7  -4   1      255.22      253.61     39.88 o 
  -6  -4   1      146.47      145.16     17.27 o 
  -5  -4   1      508.74      512.13     28.03 o 
  -4  -4   1       67.69       74.14      9.34 o 
  -3  -4   1     2778.95     2861.99    165.39 o 
  -2  -4   1     2153.97     2248.67    101.20 o 
  -1  -4   1     1312.53     1389.07    132.32 o 
   0  -4   1     2148.63     2420.26     85.94 o 
   1  -4   1     1966.23     1836.03     75.45 o 
   2  -4   1      334.30      336.92     17.76 o 
   3  -4   1       32.16       43.41      9.78 o 
   4  -4   1       37.47       31.81      8.16 o 
   5  -4   1        0.10       -1.27      5.12 o 
   6  -4   1       26.98       49.30     21.23 o 
   7  -4   1        3.42       23.62     22.94 o 
   8  -4   1        0.56       33.21     27.73 o 
 -10  -3   1       41.49       55.46     26.02 o 
  -9  -3   1        3.12       10.58     17.97 o 
  -8  -3   1        1.39       22.15      9.42 o 
  -7  -3   1      387.63      322.42     38.96 o 
  -6  -3   1      204.79      184.68     16.42 o 
  -5  -3   1       24.59       15.53      6.47 o 
  -4  -3   1      143.87      118.05     10.69 o 
  -3  -3   1      216.98      250.21     15.29 o 
  -2  -3   1     2026.46     2208.53    106.36 o 
  -1  -3   1       83.51       84.85      4.83 o 
   0  -3   1      809.32     1066.12     39.98 o 
   1  -3   1      288.73      289.96     19.13 o 
   2  -3   1      430.93      360.60     17.65 o 
   3  -3   1      145.67      140.65     11.31 o 
   4  -3   1        0.86       12.63      8.55 o 
   5  -3   1       14.43       11.32      6.08 o 
   6  -3   1        6.12        0.19      8.67 o 
   7  -3   1        8.88       41.08     23.28 o 
   8  -3   1        0.85        1.37     23.28 o 
   9  -3   1        2.65       31.84     28.42 o 
 -10  -2   1       15.47       42.82     40.91 o 
  -9  -2   1        6.70        5.31     11.64 o 
  -8  -2   1       20.10       31.41     20.54 o 
  -7  -2   1      162.32      160.29     15.14 o 
  -6  -2   1      540.63      525.42     38.55 o 
  -5  -2   1      228.38      234.57     16.15 o 
  -4  -2   1     1265.99     1215.81     55.70 o 
  -3  -2   1        8.89       11.33      4.29 o 
  -2  -2   1       98.61      142.63      9.63 o 
  -1  -2   1       32.33       38.33      5.06 o 
   0  -2   1     1938.01     2430.01     96.90 o 
   1  -2   1      116.00       97.91      6.55 o 
   2  -2   1       76.19       84.05      6.43 o 
   3  -2   1       45.19       37.70      4.29 o 
   4  -2   1      468.50      450.00     18.83 o 
   5  -2   1       62.15       57.75      7.88 o 
   6  -2   1        0.64        0.79      5.78 o 
   7  -2   1        0.32       -0.04      6.06 o 
   8  -2   1       24.85       33.55     21.57 o 
   9  -2   1        3.08       25.68     26.02 o 
  -9  -1   1       29.83       30.13     19.86 o 
  -8  -1   1       21.05       32.18     18.49 o 
  -7  -1   1      125.03      161.49     16.10 o 
  -6  -1   1      177.55      156.48     14.32 o 
  -5  -1   1     2651.22     2553.84    113.57 o 
  -4  -1   1        7.34        7.40      3.36 o 
  -3  -1   1      514.49      492.02     24.04 o 
  -2  -1   1      160.57      186.36     10.85 o 
  -1  -1   1      454.55      588.90     26.43 o 
   0  -1   1      468.28      476.43     33.72 o 
   1  -1   1      774.93      751.41     38.39 o 
   2  -1   1       97.92       79.98      5.25 o 
   3  -1   1       19.17       17.99      3.14 o 
   4  -1   1       22.71       32.22      9.98 o 
   5  -1   1        1.46       -4.04      3.50 o 
   6  -1   1      119.42      107.42      8.85 o 
   7  -1   1        7.43       -0.47      6.89 o 
   8  -1   1       20.11       19.44      8.73 o 
 -10   0   1        6.89       -7.19     24.99 o 
  -9   0   1       10.04        7.53     22.25 o 
  -8   0   1       15.28       23.67     12.95 o 
  -7   0   1      149.76      162.95     19.59 o 
  -6   0   1       63.71       73.42     10.86 o 
  -5   0   1       75.02       71.72      9.54 o 
  -4   0   1      663.08      601.21     23.59 o 
  -3   0   1      115.60      118.95      6.56 o 
  -2   0   1      567.91      538.82     24.87 o 
  -1   0   1       22.13        9.14      2.38 o 
   1   0   1       15.96       28.38      2.53 o 
   2   0   1     4363.53     4110.35    163.67 o 
   3   0   1     1737.62     1617.90     57.69 o 
   4   0   1       16.07       20.89      3.94 o 
   5   0   1       96.34      105.98      7.87 o 
   6   0   1      204.06      201.01     12.06 o 
   7   0   1      249.17      274.44     15.38 o 
   8   0   1        0.11       -0.21      6.34 o 
  -9   1   1        2.13       13.69     23.97 o 
  -8   1   1        8.08       30.13     21.57 o 
  -7   1   1       27.58       19.17     18.83 o 
  -6   1   1       89.52       76.06     11.20 o 
  -5   1   1      201.89      234.77     16.49 o 
  -4   1   1      354.65      335.27     18.80 o 
  -3   1   1        6.86        6.70      3.90 o 
  -2   1   1      201.01      184.08     10.48 o 
  -1   1   1     5435.18     5237.76    223.75 o 
   0   1   1     1136.76     1193.33    123.93 o 
   1   1   1       45.34       60.10      7.70 o 
   2   1   1     1810.90     1701.53     59.88 o 
   3   1   1      982.52     1048.87     37.77 o 
   4   1   1     1617.77     1527.13     55.03 o 
   5   1   1      351.74      365.10     19.07 o 
   6   1   1      478.59      501.64     21.62 o 
   7   1   1      175.53      202.58     12.85 o 
   8   1   1      124.46      154.35     18.04 o 
  -9   2   1       15.17       39.37     27.39 o 
  -8   2   1        0.06        5.48     22.60 o 
  -7   2   1        0.01       16.43     18.15 o 
  -6   2   1       58.69       56.83     23.97 o 
  -5   2   1       49.23       49.30      9.03 o 
  -4   2   1      237.94      250.26     16.44 o 
  -3   2   1      324.55      278.60     15.77 o 
  -2   2   1       34.63       72.27      8.64 o 
  -1   2   1     1520.62     1351.04     71.05 o 
   0   2   1      169.97      137.77      9.09 o 
   1   2   1       32.59       32.46      4.30 o 
   2   2   1    11219.41    11523.71    451.33 o 
   3   2   1      996.52      931.03     36.22 o 
   4   2   1     2406.97     2441.64     85.95 o 
   5   2   1      916.31      921.00     34.81 o 
   6   2   1      316.38      315.58     19.32 o 
   7   2   1      211.92      232.85     16.70 o 
   8   2   1       57.92       60.53     11.51 o 
   9   2   1       15.66       21.89     15.29 o 
  -8   3   1        1.12       35.26     26.36 o 
  -7   3   1        6.70       35.26     23.62 o 
  -6   3   1       71.96       55.12     22.60 o 
  -5   3   1        3.21        6.79     10.53 o 
  -4   3   1       43.59       55.15     12.34 o 
  -3   3   1      643.39      520.44     35.03 o 
  -2   3   1       79.36       78.44      7.56 o 
  -1   3   1     1096.47     1152.07     51.88 o 
   0   3   1      403.15      337.14     17.42 o 
   1   3   1      173.85      166.85     10.98 o 
   2   3   1      340.19      326.60     18.33 o 
   3   3   1    11037.14    10972.98    379.09 o 
   4   3   1       81.08       78.11      5.33 o 
   5   3   1       39.33       32.78      4.42 o 
   6   3   1      809.57      849.36     39.08 o 
   7   3   1      294.65      329.93     38.52 o 
   8   3   1       63.52       58.78     13.42 o 
   9   3   1       12.03       21.85     14.50 o 
  -8   4   1        0.48       15.41     25.68 o 
  -7   4   1        0.43       20.88     23.28 o 
  -6   4   1        0.06        6.16     19.17 o 
  -5   4   1      172.34      183.85     34.24 o 
  -4   4   1        0.13       -1.25      8.95 o 
  -3   4   1       35.02       43.39     17.46 o 
  -2   4   1      243.48      205.08     14.53 o 
  -1   4   1      408.56      390.90     24.39 o 
   0   4   1      531.37      504.90     25.46 o 
   1   4   1      403.17      386.39     20.29 o 
   2   4   1     1932.08     1733.76     70.37 o 
   3   4   1      552.91      603.38     30.33 o 
   4   4   1     1431.04     1351.22     62.73 o 
   5   4   1        0.61        3.69      5.63 o 
   6   4   1      316.08      336.90     26.87 o 
   7   4   1        3.77        9.01      8.91 o 
   8   4   1        7.83       18.40      9.91 o 
   9   4   1       49.91       40.40     21.57 o 
  10   4   1       55.58       48.27     25.33 o 
  -7   5   1        4.73       16.09     25.68 o 
  -6   5   1        0.23       13.35     21.57 o 
  -5   5   1       43.88       65.39     24.31 o 
  -4   5   1      219.15      171.52     31.84 o 
  -3   5   1       87.75       77.49     15.55 o 
  -2   5   1      374.03      342.15     67.62 o 
  -1   5   1      875.93      868.44     52.98 o 
   0   5   1      621.80      518.36     26.83 o 
   1   5   1      503.68      384.52     23.17 o 
   2   5   1      907.48      839.03     31.91 o 
   3   5   1       18.13       15.31      4.13 o 
   4   5   1      775.04      746.97     37.79 o 
   5   5   1      822.44      847.77     52.74 o 
   6   5   1       25.02       20.71     11.35 o 
   7   5   1       99.80       82.17     16.33 o 
   8   5   1       73.72       68.73     16.20 o 
   9   5   1       27.36       28.42     20.20 o 
  10   5   1        2.33       13.35     20.88 o 
  -6   6   1        0.23       32.18     23.62 o 
  -5   6   1        9.75       29.10     20.20 o 
  -4   6   1       36.97       24.99     20.54 o 
  -3   6   1      177.33      161.79     21.99 o 
  -2   6   1        9.70       15.26     10.77 o 
  -1   6   1      178.30      156.80     29.44 o 
   0   6   1      176.94      145.40     17.49 o 
   1   6   1      535.75      515.34     27.67 o 
   2   6   1      214.10      199.29     19.93 o 
   3   6   1      774.46      729.39     37.46 o 
   4   6   1        5.04       -7.17      9.19 o 
   5   6   1      555.57      553.05     57.08 o 
   6   6   1      147.12      143.66     15.61 o 
   7   6   1       11.98       13.67     12.02 o 
   8   6   1       10.89        2.74     13.69 o 
   9   6   1        1.72       30.13     20.20 o 
  10   6   1        0.05       18.67     14.13 o 
  -6   7   1        0.02       20.88     23.97 o 
  -5   7   1        8.41       53.41     26.70 o 
  -4   7   1        5.28       -1.37     17.46 o 
  -3   7   1       75.72       52.04     23.28 o 
  -2   7   1       37.08       32.20     14.62 o 
  -1   7   1        9.80       -0.22     10.67 o 
   0   7   1      344.71      256.94     24.95 o 
   1   7   1      130.50       98.84     16.03 o 
   2   7   1      261.12      259.48     19.01 o 
   3   7   1      119.67      125.18     13.92 o 
   4   7   1        8.79        2.33      8.11 o 
   5   7   1        4.54       -7.17      9.28 o 
   6   7   1       92.15      106.06     26.61 o 
   7   7   1       13.22       26.09     11.57 o 
   8   7   1        3.30       14.72     12.08 o 
   9   7   1        0.94       18.67     13.74 o 
  10   7   1        0.01       16.30     15.06 o 
  -4   8   1        8.60       51.01     24.65 o 
  -3   8   1        1.45        4.79     17.80 o 
  -2   8   1       76.89       90.38     18.64 o 
  -1   8   1       43.68       72.23     16.81 o 
   0   8   1        8.37       -7.04     10.85 o 
   1   8   1        1.99        4.30     13.69 o 
   2   8   1       35.06       35.40     12.91 o 
   3   8   1        2.91        5.43      9.43 o 
   4   8   1       69.17       58.00     12.68 o 
   5   8   1        0.03        8.44     11.12 o 
   6   8   1        1.74       15.99     11.91 o 
   7   8   1       44.65       43.77     12.99 o 
   8   8   1       13.12       20.67     13.24 o 
   9   8   1        0.61        2.83     17.80 o 
  -3   9   1        2.28       55.46     25.68 o 
  -2   9   1        0.83       37.66     23.97 o 
  -1   9   1       37.48       51.67     16.21 o 
   0   9   1        3.06        6.63     12.10 o 
   1   9   1        6.23        5.97     11.13 o 
   2   9   1       16.20       15.31     11.60 o 
   3   9   1      179.90      129.81     19.81 o 
   4   9   1        0.04       -9.51     11.08 o 
   5   9   1       11.69        0.96     10.57 o 
   6   9   1       19.17       11.88     15.68 o 
   7   9   1        7.52        3.61     16.18 o 
   8   9   1        8.45       -9.18     11.84 o 
   9   9   1        2.17        8.81     16.09 o 
  -2  10   1        4.94       18.49     19.17 o 
  -1  10   1        0.24        3.42     19.17 o 
   0  10   1        0.17       17.44     14.26 o 
   1  10   1        0.29       17.68     14.15 o 
   2  10   1        6.55        8.41     20.71 o 
   3  10   1        8.06        3.85     12.58 o 
   4  10   1        0.01        5.45     13.15 o 
   5  10   1       21.78       52.20     16.86 o 
   6  10   1       15.55       15.88     17.72 o 
   7  10   1       13.60       31.15     22.60 o 
   8  10   1       11.65       -4.88     15.37 o 
   1  11   1        1.83       18.24     14.76 o 
   2  11   1        0.11       -1.68     16.95 o 
   3  11   1        3.66       21.04     21.40 o 
   4  11   1       19.79       28.26     15.23 o 
   5  11   1       22.00       21.21     21.23 o 
   6  11   1       13.12       17.69     15.96 o 
  -5 -11   2       25.26       14.72     17.09 o 
  -4 -11   2        5.44       13.92     19.51 o 
  -3 -11   2        0.68       22.00     16.08 o 
  -2 -11   2       27.91       36.50     17.49 o 
  -1 -11   2        1.20       18.43     15.84 o 
  -7 -10   2       15.22       13.18     13.92 o 
  -6 -10   2       53.50       21.10     16.73 o 
  -5 -10   2       27.78       38.54     17.78 o 
  -4 -10   2        6.54       -2.19     18.15 o 
  -3 -10   2       42.65       36.77     16.53 o 
  -2 -10   2       17.98       42.27     16.91 o 
  -1 -10   2        8.03       16.11     14.96 o 
   0 -10   2        4.28       32.58     29.61 o 
   1 -10   2       12.14       13.17     15.44 o 
   2 -10   2        0.01       19.61     22.08 o 
  -8  -9   2        4.85       -2.26     23.62 o 
  -7  -9   2       83.49       96.11     22.13 o 
  -6  -9   2       29.09       35.25     14.12 o 
  -5  -9   2      113.80      114.67     16.68 o 
  -4  -9   2       52.28       24.35     14.54 o 
  -3  -9   2       59.28       37.50     26.88 o 
  -2  -9   2       29.49       28.93     14.80 o 
  -1  -9   2       48.26       52.49     39.37 o 
   0  -9   2       36.54       37.15     16.78 o 
   1  -9   2        0.44       -3.95     21.06 o 
   2  -9   2        1.71       14.97     14.79 o 
   3  -9   2        0.09       43.88     17.60 o 
  -9  -8   2       13.68        6.37     16.27 o 
  -8  -8   2       24.43       13.48     12.48 o 
  -7  -8   2       21.27        5.14     14.60 o 
  -6  -8   2      176.95      159.20     23.85 o 
  -5  -8   2       14.67        9.36     19.86 o 
  -4  -8   2       39.72       44.28     11.30 o 
  -3  -8   2       78.05       67.25     17.57 o 
  -2  -8   2      451.47      425.75     36.98 o 
  -1  -8   2       37.47       34.07     15.36 o 
   0  -8   2        0.08      -11.12     12.22 o 
   1  -8   2       23.80        9.49     13.68 o 
   2  -8   2       14.40        4.19     14.15 o 
   3  -8   2        2.08       40.22     16.67 o 
   4  -8   2        1.25       34.48     16.78 o 
   5  -8   2        0.46       21.23     20.88 o 
  -9  -7   2       13.27        2.53     12.02 o 
  -8  -7   2       10.67       15.82     12.04 o 
  -7  -7   2      190.44      203.34     33.32 o 
  -6  -7   2      210.04      164.91     17.82 o 
  -5  -7   2       51.29       70.97     13.60 o 
  -4  -7   2       71.31      113.71     16.80 o 
  -3  -7   2      318.21      356.61     32.79 o 
  -2  -7   2       86.41       82.86     22.08 o 
  -1  -7   2        0.18        0.25     11.32 o 
   0  -7   2       98.70       90.03     18.56 o 
   1  -7   2        0.39       17.20     14.03 o 
   2  -7   2       30.27       15.57     13.49 o 
   3  -7   2       19.43       26.69     14.31 o 
   4  -7   2       38.41       28.76     15.46 o 
   5  -7   2       13.26        9.24     18.83 o 
   6  -7   2        0.65        6.50     22.25 o 
 -10  -6   2        1.85       24.31     23.28 o 
  -9  -6   2       23.79       27.37     12.85 o 
  -8  -6   2       18.55       11.24     10.75 o 
  -7  -6   2      162.60      146.29     16.58 o 
  -6  -6   2        0.66       -6.95      7.35 o 
  -5  -6   2      205.21      217.81     19.25 o 
  -4  -6   2        9.00        9.90     16.37 o 
  -3  -6   2        0.06       -5.84      6.40 o 
  -2  -6   2       88.82      115.56     17.65 o 
  -1  -6   2       95.93      116.03     17.40 o 
   0  -6   2       10.32       20.37     11.83 o 
   1  -6   2       32.92       18.03      9.90 o 
   2  -6   2       85.21       95.87     13.40 o 
   3  -6   2       31.78        6.45      8.86 o 
   4  -6   2        0.97       16.31     13.45 o 
   5  -6   2        4.87       20.47     14.64 o 
   6  -6   2        0.26        4.79     20.54 o 
   7  -6   2        1.31       38.34     27.05 o 
 -10  -5   2       25.70       28.23     17.00 o 
  -9  -5   2        6.76        6.24     20.54 o 
  -8  -5   2       62.43       60.92     12.86 o 
  -7  -5   2       26.67       36.76     10.95 o 
  -6  -5   2       98.51       99.32     14.53 o 
  -5  -5   2      284.42      310.48     21.33 o 
  -4  -5   2      487.72      533.50     29.62 o 
  -3  -5   2      905.63      857.46     42.56 o 
  -2  -5   2       13.61       33.22      7.29 o 
  -1  -5   2        7.21        7.38      3.46 o 
   0  -5   2      241.12      291.20     14.98 o 
   1  -5   2       27.25       10.35      8.05 o 
   2  -5   2        0.24        3.94      6.33 o 
   3  -5   2      271.95      258.51     39.86 o 
   4  -5   2       15.77        7.45      6.20 o 
   5  -5   2       18.52       23.04      8.05 o 
   6  -5   2       42.68       48.96     25.68 o 
   7  -5   2       26.85       32.18     26.36 o 
 -10  -4   2       15.90       40.49     16.21 o 
  -9  -4   2       24.67       42.26     15.00 o 
  -8  -4   2        1.97       -6.79      8.53 o 
  -7  -4   2       48.38       44.84     10.69 o 
  -6  -4   2        1.87        0.55      7.07 o 
  -5  -4   2        2.72        3.35      6.04 o 
  -4  -4   2       43.45       43.86      7.88 o 
  -3  -4   2        2.18        0.55      8.59 o 
  -2  -4   2     3843.14     4590.35    199.38 o 
  -1  -4   2        4.93       10.78      5.98 o 
   0  -4   2        2.95       12.43      8.85 o 
   1  -4   2        0.66        6.12      3.89 o 
   2  -4   2      534.40      446.25     21.78 o 
   3  -4   2      162.51      144.31     18.68 o 
   4  -4   2      731.28      633.25     30.59 o 
   5  -4   2        0.20       -5.99      6.33 o 
   6  -4   2       44.34       68.66     13.44 o 
   7  -4   2       87.54      103.50     28.42 o 
   8  -4   2       12.52       59.23     29.44 o 
 -10  -3   2        0.88       30.81     19.69 o 
  -9  -3   2       64.51       71.83     16.72 o 
  -8  -3   2        3.90       20.22     15.75 o 
  -7  -3   2       25.86       25.72      9.55 o 
  -6  -3   2       14.78       10.93      9.29 o 
  -5  -3   2        3.49       -2.30      5.34 o 
  -4  -3   2     1349.11     1441.51     66.24 o 
  -3  -3   2     1348.39     1403.97     63.88 o 
  -2  -3   2     1278.01     1657.26     73.97 o 
  -1  -3   2     7672.19    11039.42    378.13 o 
   0  -3   2     1060.59     1500.06     53.40 o 
   1  -3   2      246.27      227.42     12.22 o 
   2  -3   2      947.94      914.70     39.42 o 
   3  -3   2     1189.41     1109.73     47.63 o 
   4  -3   2      186.19      204.53     13.57 o 
   5  -3   2      240.41      238.50     15.92 o 
   6  -3   2        0.23        4.85      6.52 o 
   7  -3   2       42.13       41.27      9.20 o 
   8  -3   2        5.01       20.73      9.15 o 
 -10  -2   2        5.44       15.49     21.91 o 
  -9  -2   2        3.72       19.85     24.82 o 
  -8  -2   2       14.50       15.18     10.62 o 
  -7  -2   2      205.90      211.73     29.09 o 
  -6  -2   2        0.23       -9.03      6.02 o 
  -5  -2   2      168.44      173.01     13.68 o 
  -4  -2   2      304.50      321.69     18.26 o 
  -3  -2   2     1649.81     1568.50     95.66 o 
  -2  -2   2     1097.94     1224.03     90.20 o 
  -1  -2   2     6295.41     7916.11    271.63 o 
   0  -2   2     6577.17     8571.75    293.31 o 
   1  -2   2     1063.52     1192.86     49.15 o 
   2  -2   2      430.66      408.80     26.31 o 
   3  -2   2      974.98      902.92     33.72 o 
   4  -2   2       23.59       24.21      8.13 o 
   5  -2   2       22.02       23.92      5.96 o 
   6  -2   2      172.35      196.19     16.86 o 
   7  -2   2        0.08        0.61      5.90 o 
   8  -2   2        5.51       20.46      8.76 o 
 -10  -1   2        4.34       74.63     19.86 o 
  -9  -1   2       16.94       14.04     20.20 o 
  -8  -1   2       94.17      122.22     27.73 o 
  -7  -1   2        7.98        4.68      9.70 o 
  -6  -1   2      137.82      151.02     14.14 o 
  -5  -1   2      528.35      515.57     27.35 o 
  -4  -1   2      192.30      190.97     12.97 o 
  -3  -1   2       55.38       71.46     14.38 o 
  -2  -1   2      650.41      574.58     31.41 o 
  -1  -1   2     3609.22     4572.12    157.98 o 
   0  -1   2     3802.27     5161.26    178.41 o 
   1  -1   2        3.44       -3.24      2.34 o 
   2  -1   2      417.46      523.71     26.68 o 
   3  -1   2       49.77       51.31      5.43 o 
   4  -1   2     2121.61     1887.21     77.40 o 
   5  -1   2      201.45      185.84     10.48 o 
   6  -1   2      132.11      131.35     11.08 o 
   7  -1   2       24.23       31.61      7.61 o 
   8  -1   2       10.37       -4.20      7.85 o 
   9  -1   2        0.50       15.41      9.24 o 
  -9   0   2        0.08        7.87     20.88 o 
  -8   0   2       71.01       74.24     16.58 o 
  -7   0   2       21.05       43.90     14.21 o 
  -6   0   2       91.49       84.64     14.50 o 
  -5   0   2      341.15      322.06     19.61 o 
  -4   0   2      713.93      707.35     34.18 o 
  -3   0   2        1.04       -1.45      3.20 o 
  -2   0   2     3838.19     3990.55    176.80 o 
  -1   0   2     6569.81     6389.75    339.52 o 
   0   0   2     7818.33     9640.16    567.29 o 
   1   0   2     3138.26     3450.42    149.15 o 
   2   0   2     2087.68     2083.73     73.50 o 
   3   0   2     1571.98     1615.28     65.45 o 
   4   0   2      990.44     1042.34     38.54 o 
   5   0   2      481.80      430.24     18.51 o 
   6   0   2      159.77      174.41     11.11 o 
   7   0   2       26.99       18.65     10.61 o 
   8   0   2        8.72        4.58      6.26 o 
   9   0   2       36.60       49.64     11.98 o 
  -9   1   2        2.50        3.08     22.60 o 
  -8   1   2        0.22        0.00     18.49 o 
  -7   1   2       80.80       91.07     27.39 o 
  -6   1   2        5.59        4.34      8.92 o 
  -5   1   2      286.91      266.31     18.21 o 
  -4   1   2      386.31      346.19     19.11 o 
  -3   1   2     1048.34      927.99     42.64 o 
  -2   1   2      476.44      403.43     19.59 o 
  -1   1   2    30686.29    32029.58   2219.52 o 
   0   1   2     4803.44     4826.98    226.28 o 
   1   1   2       11.15        6.30      1.97 o 
   2   1   2      391.38      339.11     23.93 o 
   3   1   2      784.51      618.92     23.26 o 
   4   1   2      446.76      422.23     17.17 o 
   5   1   2       29.32       38.28      6.13 o 
   6   1   2       54.30       69.28      7.21 o 
   7   1   2       30.16       33.28      6.21 o 
   8   1   2        2.58        5.09      6.72 o 
   9   1   2        0.01        8.90     22.25 o 
  -9   2   2        0.18       -2.05     23.97 o 
  -8   2   2        9.49       50.33     25.68 o 
  -7   2   2        4.11        3.08     16.78 o 
  -6   2   2      172.63      178.03     32.87 o 
  -5   2   2      201.45      214.87     21.04 o 
  -4   2   2      298.28      265.24     16.73 o 
  -3   2   2      238.03      216.41     13.70 o 
  -2   2   2     4459.06     4342.80    186.36 o 
  -1   2   2     1543.93     1427.61     62.83 o 
   0   2   2       18.52       11.05     12.13 o 
   1   2   2       51.26       29.19      4.79 o 
   2   2   2     1736.85     1825.89     81.34 o 
   3   2   2       33.45       31.54      3.54 o 
   4   2   2      421.42      403.91     18.38 o 
   5   2   2       35.40       36.41      4.69 o 
   6   2   2        1.54       -1.74      3.39 o 
   7   2   2        7.26       19.87      5.88 o 
   8   2   2       46.37       52.39     19.69 o 
   9   2   2       39.56       14.04     20.54 o 
  -8   3   2       15.67       69.84     30.47 o 
  -7   3   2        7.80       42.79     23.28 o 
  -6   3   2        2.74        0.00     16.78 o 
  -5   3   2      103.96       96.89     24.65 o 
  -4   3   2      168.59      149.12     12.96 o 
  -3   3   2      133.74      144.38     11.59 o 
  -2   3   2      108.25      100.44      9.47 o 
  -1   3   2      642.25      617.48     29.58 o 
   0   3   2       68.22       58.98      6.29 o 
   1   3   2      105.04      128.14     15.20 o 
   2   3   2       26.63       19.19      3.19 o 
   3   3   2      412.35      431.75     19.22 o 
   4   3   2     1669.87     1757.27     63.21 o 
   5   3   2      314.05      328.47     16.03 o 
   6   3   2       49.40       42.39     10.91 o 
   7   3   2      160.30      156.01     18.16 o 
   8   3   2       24.08       12.67     16.43 o 
   9   3   2       37.90       27.39     21.91 o 
  10   3   2       21.09       42.67     30.13 o 
  -8   4   2        0.01      -11.30     22.25 o 
  -7   4   2       11.70       19.86     21.57 o 
  -6   4   2        0.77       -2.74     17.12 o 
  -5   4   2       42.87       37.32     20.88 o 
  -4   4   2       35.26       23.62     17.80 o 
  -3   4   2      536.28      516.83     84.56 o 
  -2   4   2        1.77        6.85      8.39 o 
  -1   4   2      356.87      338.51     18.76 o 
   0   4   2      103.83       89.21      8.69 o 
   1   4   2      216.83      189.16     12.83 o 
   2   4   2      211.93      241.00     11.17 o 
   3   4   2       17.07       25.92      5.98 o 
   4   4   2      262.61      280.21     13.39 o 
   5   4   2      374.75      319.55     20.87 o 
   6   4   2       94.21       92.45     14.76 o 
   7   4   2        0.41       -4.32     10.61 o 
   8   4   2       58.91       71.90     21.57 o 
   9   4   2      173.62      152.69     31.15 o 
  10   4   2       27.77       27.53     29.10 o 
  11   4   2       12.31       37.32     23.28 o 
  -7   5   2        1.88       19.51     26.36 o 
  -6   5   2       21.35       59.23     27.39 o 
  -5   5   2        0.53       17.80     18.15 o 
  -4   5   2       17.36       -1.71     14.72 o 
  -3   5   2       32.93       14.35     39.03 o 
  -2   5   2       76.16       62.78     14.21 o 
  -1   5   2      772.05      757.43     36.98 o 
   0   5   2      460.30      380.51     21.31 o 
   1   5   2       27.17       46.24      7.66 o 
   2   5   2        0.16        3.65      3.37 o 
   3   5   2       55.59       38.17      8.35 o 
   4   5   2       25.15       27.22      5.04 o 
   5   5   2     1085.60     1115.77     53.96 o 
   6   5   2      193.53      193.37     17.61 o 
   7   5   2       29.24       28.79     10.93 o 
   8   5   2      282.89      244.57     53.92 o 
   9   5   2      129.66      134.20     29.79 o 
  10   5   2       34.82       33.35     23.79 o 
  -6   6   2        3.11       34.24     26.02 o 
  -5   6   2       10.73       14.72     19.51 o 
  -4   6   2        0.56       -4.79     15.06 o 
  -3   6   2       46.42       74.29     23.97 o 
  -2   6   2       91.42       66.81     14.62 o 
  -1   6   2        2.74       -1.54      9.41 o 
   0   6   2      256.34      203.96     19.97 o 
   1   6   2        1.65        4.78      6.79 o 
   2   6   2      178.59      162.61     10.82 o 
   3   6   2      362.37      366.07     22.54 o 
   4   6   2      350.25      352.12     22.75 o 
   5   6   2       69.30       57.92     11.18 o 
   6   6   2     1281.11     1260.95     61.70 o 
   7   6   2       42.34       21.66     11.03 o 
   8   6   2       80.19       84.57     17.12 o 
   9   6   2       27.41       37.11     14.87 o 
  10   6   2       15.57       32.14     15.49 o 
  -5   7   2        1.27       19.17     22.94 o 
  -4   7   2        0.02       20.54     21.91 o 
  -3   7   2        5.83        4.45     15.75 o 
  -2   7   2       61.52       68.39     15.47 o 
  -1   7   2       32.73       18.95     11.65 o 
   0   7   2        7.56       -1.74      9.75 o 
   1   7   2      258.11      265.86     24.32 o 
   2   7   2      190.61      148.37     17.38 o 
   3   7   2      244.50      208.98     37.73 o 
   4   7   2        5.30        6.53      8.58 o 
   5   7   2      208.11      206.06     28.39 o 
   6   7   2      190.76      183.14     23.56 o 
   7   7   2      214.36      225.36     30.56 o 
   8   7   2        1.82       -4.49     12.32 o 
   9   7   2        9.46       22.68     17.97 o 
  10   7   2        2.66        0.24     14.37 o 
  -4   8   2        0.55       42.79     24.31 o 
  -3   8   2        1.00       -0.34     18.49 o 
  -2   8   2        2.13        8.22     16.09 o 
  -1   8   2       53.37       40.80     14.16 o 
   0   8   2       62.07       73.10     15.44 o 
   1   8   2      181.59      147.84     19.49 o 
   2   8   2      125.04       96.98     16.48 o 
   3   8   2       38.81       29.13     16.70 o 
   4   8   2       10.04        2.29      9.46 o 
   5   8   2      379.07      342.19     56.04 o 
   6   8   2      143.90      161.71     19.42 o 
   7   8   2      116.68      110.70     19.08 o 
   8   8   2       49.49       72.22     17.00 o 
   9   8   2        2.37        6.13     13.06 o 
  10   8   2        8.15       19.96     15.37 o 
  -3   9   2        0.15        7.53     20.20 o 
  -2   9   2        1.08        6.50     19.86 o 
  -1   9   2        3.04        5.14     17.80 o 
   0   9   2       52.15       36.87     24.14 o 
   1   9   2       27.04       24.96     13.52 o 
   2   9   2       80.04       81.81     16.93 o 
   3   9   2       17.93       22.18     12.69 o 
   4   9   2      275.60      258.56     21.39 o 
   5   9   2       53.54       31.12     12.31 o 
   6   9   2       83.54      104.18     15.91 o 
   7   9   2        0.39       -6.52     12.15 o 
   8   9   2       43.64       70.41     17.69 o 
   9   9   2       20.15       49.71     34.06 o 
  -2  10   2        2.14       23.28     22.94 o 
  -1  10   2        9.01        1.71     19.17 o 
   0  10   2       46.00       58.92     18.83 o 
   1  10   2       52.52       52.90     16.82 o 
   2  10   2       13.09       29.71     13.74 o 
   3  10   2       94.69       97.64     18.83 o 
   4  10   2       25.99       27.96     13.79 o 
   5  10   2       22.85       37.62     17.29 o 
   6  10   2        2.90      -12.18     10.57 o 
   7  10   2        6.92       22.63     15.29 o 
   8  10   2       10.59       16.89     17.17 o 
   1  11   2       22.82       37.51     16.20 o 
   2  11   2        5.92       24.32     15.09 o 
   3  11   2        3.26       21.41     15.06 o 
   4  11   2        8.28       25.98     16.60 o 
   5  11   2        7.73       23.45     15.44 o 
   6  11   2        1.45        6.50     21.57 o 
  -5 -11   3        1.11       32.12     17.51 o 
  -4 -11   3        0.42       27.72     17.40 o 
  -3 -11   3        0.88       10.72     14.23 o 
  -2 -11   3        0.25        4.51     15.04 o 
  -1 -11   3        9.90       19.64     16.27 o 
  -7 -10   3        0.97       15.35     13.90 o 
  -6 -10   3        2.41       10.47     16.41 o 
  -5 -10   3        2.09       24.35     15.76 o 
  -4 -10   3        6.60        5.78     15.37 o 
  -3 -10   3        3.75        4.79     15.20 o 
  -2 -10   3        3.42        9.99     15.20 o 
  -1 -10   3        3.51       31.11     16.57 o 
   0 -10   3       10.98        7.38     19.17 o 
   1 -10   3        1.85       11.07     16.27 o 
  -8  -9   3        3.03      -17.25     23.97 o 
  -7  -9   3       32.08       31.53     19.75 o 
  -6  -9   3        5.74        2.62     15.18 o 
  -5  -9   3       11.78        1.04     13.62 o 
  -4  -9   3       19.99       26.29     16.13 o 
  -3  -9   3        0.83        7.02     13.51 o 
  -2  -9   3       15.05       19.85     16.02 o 
  -1  -9   3        7.31       26.58     14.28 o 
   0  -9   3       97.11       90.56     20.56 o 
   1  -9   3       35.95       33.07     16.72 o 
   2  -9   3        5.83       25.34     16.12 o 
   3  -9   3        5.72        6.26     28.93 o 
  -9  -8   3        1.64       -4.86     12.96 o 
  -8  -8   3        3.87       -3.11     11.50 o 
  -7  -8   3        1.14       -2.04     10.70 o 
  -6  -8   3        2.77        7.81     10.43 o 
  -5  -8   3      224.91      235.81     24.79 o 
  -4  -8   3      113.02      111.89     20.37 o 
  -3  -8   3      344.31      333.55     33.36 o 
  -2  -8   3       78.69       88.06     19.06 o 
  -1  -8   3      207.82      215.04     51.70 o 
   0  -8   3       24.33       24.98     14.40 o 
   1  -8   3       76.83       66.03     17.98 o 
   2  -8   3        5.14       26.20     15.38 o 
   3  -8   3        0.98       -2.07     28.42 o 
   4  -8   3        8.02        2.02     13.87 o 
  -9  -7   3        0.92       12.37     12.75 o 
  -8  -7   3       23.04       33.90     12.49 o 
  -7  -7   3      144.43      142.17     17.93 o 
  -6  -7   3      111.90      128.56     16.11 o 
  -5  -7   3       38.09       52.54     12.63 o 
  -4  -7   3      502.47      529.86     48.39 o 
  -3  -7   3      925.45      909.68     47.26 o 
  -2  -7   3       59.54       56.65     16.43 o 
  -1  -7   3        0.69       -1.35     11.66 o 
   0  -7   3       98.81      126.21     21.30 o 
   1  -7   3       27.86       22.92      7.00 o 
   2  -7   3       65.16       47.56     10.90 o 
   3  -7   3       11.22        6.73      6.60 o 
   4  -7   3       61.96       51.91     17.52 o 
   5  -7   3        1.52       32.48     37.49 o 
   6  -7   3        0.43       54.44     27.05 o 
 -10  -6   3        3.11      -13.33     13.17 o 
  -9  -6   3        3.81       -0.56     12.99 o 
  -8  -6   3      179.23      127.26     21.52 o 
  -7  -6   3      188.89      172.83     37.86 o 
  -6  -6   3       19.08       35.50     11.18 o 
  -5  -6   3      184.45      167.34     16.60 o 
  -4  -6   3      150.44      162.39     24.07 o 
  -3  -6   3      117.50      126.03     14.30 o 
  -2  -6   3      353.57      438.07     36.76 o 
  -1  -6   3      114.33      115.29      9.91 o 
   0  -6   3      251.43      295.35     17.22 o 
   1  -6   3      141.38      111.25     10.94 o 
   2  -6   3       77.24      103.49     13.10 o 
   3  -6   3       75.27       82.84     15.50 o 
   4  -6   3        1.52        9.09      8.67 o 
   5  -6   3        0.63       -2.51      6.80 o 
   6  -6   3        0.02       10.96     20.20 o 
   7  -6   3        2.76        4.79     23.62 o 
 -10  -5   3        6.63        1.63     14.38 o 
  -9  -5   3       10.22        2.15     12.56 o 
  -8  -5   3       54.11       64.25     13.18 o 
  -7  -5   3      127.67      106.71     13.93 o 
  -6  -5   3        1.13       -0.82      7.85 o 
  -5  -5   3      352.13      341.34     55.03 o 
  -4  -5   3      169.07      196.44     16.77 o 
  -3  -5   3      898.21      954.08     46.91 o 
  -2  -5   3      167.39      219.12     11.07 o 
  -1  -5   3      559.36      610.53     24.50 o 
   0  -5   3        5.76       -2.38      4.19 o 
   1  -5   3      228.53      255.34     15.28 o 
   2  -5   3      109.01       77.97     11.68 o 
   3  -5   3       78.04       58.96      8.70 o 
   4  -5   3        9.30        2.20      5.92 o 
   5  -5   3       78.81       75.94     12.77 o 
   6  -5   3        2.48       12.74      7.67 o 
   7  -5   3        2.56        2.68      7.82 o 
 -10  -4   3        7.55        8.10     14.82 o 
  -9  -4   3       50.82       69.73     16.95 o 
  -8  -4   3       71.78       71.20     16.96 o 
  -7  -4   3      187.15      187.51     27.41 o 
  -6  -4   3      523.42      513.43     29.56 o 
  -5  -4   3      557.80      536.78     29.64 o 
  -4  -4   3      329.63      311.53     20.34 o 
  -3  -4   3      469.75      499.71     27.00 o 
  -2  -4   3        2.78        2.07      3.31 o 
  -1  -4   3      293.56      437.01     18.11 o 
   0  -4   3     5212.70     6562.93    228.01 o 
   1  -4   3       39.44       36.28      5.91 o 
   2  -4   3      127.99      111.65      9.75 o 
   3  -4   3        0.05        1.99      9.70 o 
   4  -4   3      103.76       86.99     11.71 o 
   5  -4   3       51.27       40.24      8.53 o 
   6  -4   3        1.12       -2.43      6.27 o 
   7  -4   3        9.50       20.05      8.46 o 
   8  -4   3        0.44       15.75     10.27 o 
 -10  -3   3       34.95       30.47     17.46 o 
  -9  -3   3        5.72       17.33     14.89 o 
  -8  -3   3      101.09      110.97     37.32 o 
  -7  -3   3       32.24       33.77     10.43 o 
  -6  -3   3      393.27      386.40     24.21 o 
  -5  -3   3       97.29       93.47     10.78 o 
  -4  -3   3      187.40      179.03      8.96 o 
  -3  -3   3      545.27      551.93     28.22 o 
  -2  -3   3     2258.52     2661.67    117.03 o 
  -1  -3   3      620.78      880.93     41.52 o 
   0  -3   3      657.13      823.15     30.47 o 
   1  -3   3       57.00       41.13      9.61 o 
   2  -3   3       71.18       77.87      7.32 o 
   3  -3   3        2.19        1.17      4.07 o 
   4  -3   3       28.92       27.55      6.21 o 
   5  -3   3       49.32       64.81      8.62 o 
   6  -3   3       47.02       48.47     12.87 o 
   7  -3   3       11.82        6.84     14.04 o 
   8  -3   3       20.52       22.25     10.27 o 
   9  -3   3        1.48       16.09     10.96 o 
 -10  -2   3        6.10       39.87     15.20 o 
  -9  -2   3        7.03       18.41     21.74 o 
  -8  -2   3        6.15        6.33      9.93 o 
  -7  -2   3      223.94      238.35     28.24 o 
  -6  -2   3        0.93        2.51      6.87 o 
  -5  -2   3      565.99      525.13     27.97 o 
  -4  -2   3        8.58       11.17      5.00 o 
  -3  -2   3      435.38      435.90     23.95 o 
  -2  -2   3      108.56       87.73     10.38 o 
  -1  -2   3     1126.88     1443.51     51.28 o 
   0  -2   3     3741.26     5072.87    176.80 o 
   1  -2   3       18.52       17.55      3.53 o 
   2  -2   3      233.49      268.97     14.80 o 
   3  -2   3      361.96      320.09     16.31 o 
   4  -2   3       84.23       81.19      9.64 o 
   5  -2   3       29.22       37.35      6.87 o 
   6  -2   3      163.82      176.85     19.57 o 
   7  -2   3        7.20        9.13      6.89 o 
   8  -2   3        4.49       -2.98      7.28 o 
   9  -2   3       30.09       20.54      9.93 o 
  -9  -1   3        0.46       18.60     17.46 o 
  -8  -1   3        0.34        8.90     15.06 o 
  -7  -1   3      120.05      153.03     27.39 o 
  -6  -1   3      311.93      325.07     39.20 o 
  -5  -1   3      120.37      134.37     12.10 o 
  -4  -1   3      485.10      437.73     27.34 o 
  -3  -1   3        0.57       -0.28      3.70 o 
  -2  -1   3       84.40       86.15      5.02 o 
  -1  -1   3      669.61      847.30     30.60 o 
   0  -1   3       55.17       76.12      6.79 o 
   1  -1   3    15163.90    17752.11    698.59 o 
   2  -1   3        1.46        7.44      2.67 o 
   3  -1   3      202.02      192.32      9.43 o 
   4  -1   3       45.28       48.36      5.96 o 
   5  -1   3      212.45      209.39     11.79 o 
   6  -1   3       18.13       10.96      5.82 o 
   7  -1   3      152.69      156.23     12.94 o 
   8  -1   3        6.02        1.44      6.30 o 
   9  -1   3        5.94        5.14      8.90 o 
  10  -1   3       12.93       12.67     10.96 o 
  -9   0   3        4.95        3.42     22.25 o 
  -8   0   3       19.22       20.21     14.12 o 
  -7   0   3        2.05        3.46     10.43 o 
  -6   0   3      264.18      273.27     25.41 o 
  -5   0   3       18.48       13.68      6.52 o 
  -4   0   3        8.30        4.57      5.70 o 
  -3   0   3        2.63        1.98      3.57 o 
  -2   0   3      636.69      604.75     28.09 o 
  -1   0   3     1118.92     1043.74     42.73 o 
   0   0   3       38.99       61.79      4.03 o 
   1   0   3      345.56      358.40     18.50 o 
   2   0   3     9529.64    10462.09    363.87 o 
   3   0   3      369.57      415.58     16.47 o 
   4   0   3      145.83      154.26      8.65 o 
   5   0   3      147.02      129.12      8.79 o 
   6   0   3      346.00      332.80     16.54 o 
   7   0   3       12.70        5.22      5.31 o 
   8   0   3       74.00       69.84     11.64 o 
   9   0   3        1.03        8.79      7.26 o 
  -9   1   3        4.22      -12.67     22.25 o 
  -8   1   3       17.28       23.28     23.28 o 
  -7   1   3       11.02       10.44     10.65 o 
  -6   1   3      186.01      195.08     37.15 o 
  -5   1   3      139.41      133.37     16.67 o 
  -4   1   3      141.20      128.30     10.84 o 
  -3   1   3       92.41      112.61      8.93 o 
  -2   1   3     1441.67     1292.12     72.29 o 
  -1   1   3     9241.16     9087.94    482.61 o 
   0   1   3      125.80      134.00      8.18 o 
   1   1   3     3763.30     3769.84    181.03 o 
   2   1   3     4294.42     4620.06    179.03 o 
   3   1   3     3404.07     3645.63    127.54 o 
   4   1   3       67.27       74.67      6.28 o 
   5   1   3        4.57       -1.29      3.56 o 
   6   1   3      677.00      694.67     28.07 o 
   7   1   3       58.06       64.26     10.97 o 
   8   1   3       91.97      110.23     15.09 o 
   9   1   3      169.36      225.29     47.59 o 
  -9   2   3        1.10       17.80     30.47 o 
  -8   2   3        5.55        0.34     20.54 o 
  -7   2   3        7.06       -8.22     15.75 o 
  -6   2   3      108.72      116.06     28.76 o 
  -5   2   3      161.26      164.93     19.00 o 
  -4   2   3      106.22       90.12     13.11 o 
  -3   2   3      327.06      305.70     17.19 o 
  -2   2   3     3584.22     3220.70    139.43 o 
  -1   2   3     1788.14     1659.67     72.52 o 
   0   2   3     2878.63     3025.62    105.83 o 
   1   2   3     1162.57     1112.06     62.43 o 
   2   2   3     2378.01     2402.55    102.06 o 
   3   2   3     5695.71     5813.40    201.30 o 
   4   2   3     2456.22     2293.92     81.45 o 
   5   2   3      491.21      462.45     19.22 o 
   6   2   3       90.47      100.80      7.86 o 
   7   2   3      244.02      273.94     14.74 o 
   8   2   3      103.19      124.84     12.32 o 
   9   2   3       51.76       52.80     16.68 o 
  10   2   3        0.90       27.39     25.33 o 
  -8   3   3        0.00      -11.30     22.25 o 
  -7   3   3       11.07       18.15     20.54 o 
  -6   3   3        0.39        3.77     17.12 o 
  -5   3   3       93.48       72.92     24.31 o 
  -4   3   3       18.29       23.66     14.21 o 
  -3   3   3        0.62       -0.27      6.92 o 
  -2   3   3      162.97      156.42     15.16 o 
  -1   3   3      313.18      297.96     16.28 o 
   0   3   3       71.57       76.91      7.15 o 
   1   3   3      209.90      161.46      8.01 o 
   2   3   3     1834.01     1484.02     53.29 o 
   3   3   3      976.61     1090.01     50.06 o 
   4   3   3     2022.90     1964.67     70.40 o 
   5   3   3      521.93      450.67     18.92 o 
   6   3   3      775.77      782.99     30.66 o 
   7   3   3        1.64        8.31      6.56 o 
   8   3   3       17.38       24.53     13.69 o 
   9   3   3        7.63       17.12     16.43 o 
  10   3   3       19.23       26.67     16.76 o 
  -8   4   3        3.72       47.25     30.13 o 
  -7   4   3        0.37        5.48     20.54 o 
  -6   4   3        8.65       14.38     22.25 o 
  -5   4   3        5.39      -11.98     15.41 o 
  -4   4   3      266.16      187.27     32.52 o 
  -3   4   3        6.73        0.68     11.30 o 
  -2   4   3      102.38      110.09     10.59 o 
  -1   4   3      339.83      301.34     17.30 o 
   0   4   3      940.50      886.48     41.54 o 
   1   4   3      116.81      126.40      7.61 o 
   2   4   3     2495.40     2145.97     86.62 o 
   3   4   3      132.25       87.33      7.17 o 
   4   4   3       86.87       86.04      6.67 o 
   5   4   3     1383.19     1397.79     67.06 o 
   6   4   3      867.96      858.20     43.14 o 
   7   4   3        1.03       -1.07     10.72 o 
   8   4   3       46.71       41.34     14.50 o 
   9   4   3       33.37       24.08     13.73 o 
  10   4   3        1.20       -2.61     21.06 o 
  11   4   3        2.38        3.81     16.43 o 
  -7   5   3        0.14        2.40     25.68 o 
  -6   5   3        5.92      -10.27     19.51 o 
  -5   5   3       45.36       39.03     21.91 o 
  -4   5   3        1.29       15.06     17.12 o 
  -3   5   3      199.41      198.91     34.24 o 
  -2   5   3      125.52       96.35     14.47 o 
  -1   5   3      466.58      426.62     23.65 o 
   0   5   3      323.80      300.22     18.39 o 
   1   5   3     3506.13     3310.84    116.86 o 
   2   5   3       34.93       46.55      5.25 o 
   3   5   3      170.16      146.15      8.75 o 
   4   5   3       65.18       70.82      8.65 o 
   5   5   3      253.35      235.26     35.36 o 
   6   5   3        4.65       15.90     14.00 o 
   7   5   3       71.92       91.60     36.46 o 
   8   5   3       36.91       24.37     12.67 o 
   9   5   3        9.80       13.62     13.53 o 
  10   5   3        0.47       -1.97     13.60 o 
  -6   6   3        1.02       11.64     27.39 o 
  -5   6   3       23.58       52.38     27.05 o 
  -4   6   3       14.65       28.76     19.86 o 
  -3   6   3       16.56       32.18     19.51 o 
  -2   6   3       99.87      105.45     27.39 o 
  -1   6   3      247.23      237.22     41.60 o 
   0   6   3      291.31      238.94     17.32 o 
   1   6   3      236.32      218.34     16.86 o 
   2   6   3      541.71      529.19     22.13 o 
   3   6   3       55.77       44.18      6.02 o 
   4   6   3      226.83      219.91     17.40 o 
   5   6   3       13.28       12.32     11.86 o 
   6   6   3       48.32       56.59     12.15 o 
   7   6   3        3.61        6.41     13.87 o 
   8   6   3       13.12       17.89     13.32 o 
   9   6   3       21.09       11.62     21.74 o 
  10   6   3        1.29       -7.31     14.61 o 
  -5   7   3        0.26       32.18     24.99 o 
  -4   7   3       26.88       62.99     26.36 o 
  -3   7   3        0.07       -3.08     16.43 o 
  -2   7   3        0.97        2.74     17.80 o 
  -1   7   3       32.90       27.39     12.28 o 
   0   7   3      182.01      149.50     18.83 o 
   1   7   3       34.91       24.76     11.25 o 
   2   7   3      137.23      134.49     16.09 o 
   3   7   3        4.13        3.08      8.00 o 
   4   7   3        1.76       -2.24      8.40 o 
   5   7   3        0.02       -1.21      9.26 o 
   6   7   3        1.09        6.78      9.79 o 
   7   7   3       50.50       82.30     16.44 o 
   8   7   3       95.08       59.72     15.84 o 
   9   7   3       22.10       21.22     21.91 o 
  10   7   3        4.73       14.34     15.47 o 
  -4   8   3        0.14        4.79     18.83 o 
  -3   8   3       17.79        8.90     20.20 o 
  -2   8   3        2.79        3.08     17.46 o 
  -1   8   3       23.24       24.65     18.83 o 
   0   8   3        0.04        0.75     10.52 o 
   1   8   3       44.24       34.68     12.94 o 
   2   8   3      200.87      208.71     22.14 o 
   3   8   3       19.68        5.31      8.55 o 
   4   8   3        7.14       -4.68      8.91 o 
   5   8   3       63.86       45.42     12.12 o 
   6   8   3        4.63       14.38     12.83 o 
   7   8   3        3.48       18.20     12.04 o 
   8   8   3       38.24       33.42     14.48 o 
   9   8   3        4.34       -3.78     13.05 o 
  10   8   3        8.26       15.55     15.54 o 
  -3   9   3        0.31        3.42     20.20 o 
  -2   9   3       20.15       39.71     22.25 o 
  -1   9   3        0.49       14.04     19.17 o 
   0   9   3       24.10        1.84     11.47 o 
   1   9   3       10.46       10.21     11.61 o 
   2   9   3      111.53      103.67     17.67 o 
   3   9   3        4.29       18.94     11.65 o 
   4   9   3        4.30        2.79      9.73 o 
   5   9   3       60.89       42.49     12.49 o 
   6   9   3        0.38        7.28     12.47 o 
   7   9   3        9.69       34.07     15.34 o 
   8   9   3        4.90       -6.36     13.53 o 
   9   9   3       68.59       28.00     22.60 o 
  -1  10   3        0.00       15.75     18.15 o 
   0  10   3        7.21       10.61     19.17 o 
   1  10   3        1.88        9.93     14.21 o 
   2  10   3       51.49       46.13     16.78 o 
   3  10   3        0.94       11.73     18.49 o 
   4  10   3       39.30       24.59     13.05 o 
   5  10   3        6.34        7.19     13.56 o 
   6  10   3       26.33       26.17     15.47 o 
   7  10   3        1.57        6.54     14.86 o 
   8  10   3       17.47        5.94     15.55 o 
   1  11   3        1.33       28.76     18.83 o 
   2  11   3       15.81       28.78     14.39 o 
   3  11   3        0.28       10.73     12.83 o 
   4  11   3       13.71       25.98     15.25 o 
   5  11   3       27.97       31.67     15.50 o 
   6  11   3        6.45       28.42     23.97 o 
  -4 -11   4       29.09       16.06     18.49 o 
  -3 -11   4       12.67       25.34     17.15 o 
  -2 -11   4        0.53       18.18     22.94 o 
  -7 -10   4       31.08       34.84     20.83 o 
  -6 -10   4       13.22       -0.59     15.86 o 
  -5 -10   4        2.17       -2.17     14.94 o 
  -4 -10   4        4.57        3.17     21.74 o 
  -3 -10   4       38.01       61.79     18.61 o 
  -2 -10   4        4.89       16.80     16.61 o 
  -1 -10   4        7.25       12.43     14.63 o 
   0 -10   4        8.91       10.32     19.69 o 
   1 -10   4        2.67        0.27     16.62 o 
  -8  -9   4       16.43       13.32     14.60 o 
  -7  -9   4       39.58       45.58     15.54 o 
  -6  -9   4       56.42       40.13     19.67 o 
  -5  -9   4        0.22       10.08     13.64 o 
  -4  -9   4       42.30       64.62     19.64 o 
  -3  -9   4       30.26       49.18     18.65 o 
  -2  -9   4       13.62       11.85     14.18 o 
  -1  -9   4        3.47      -10.07     18.83 o 
   0  -9   4       12.33       47.25     17.67 o 
   1  -9   4        7.60       14.47     14.56 o 
   2  -9   4       10.05       39.05     16.86 o 
   3  -9   4        2.20       43.28     28.93 o 
  -8  -8   4       43.67       67.33     16.63 o 
  -7  -8   4       43.07       31.54     13.41 o 
  -6  -8   4       75.80       72.17     15.17 o 
  -5  -8   4       48.48       65.31     13.66 o 
  -4  -8   4        3.27       10.44     10.07 o 
  -3  -8   4       67.24       60.11     17.83 o 
  -2  -8   4      121.58      138.72     41.43 o 
  -1  -8   4       62.83       83.17     34.24 o 
   0  -8   4       11.16       14.30     14.02 o 
   1  -8   4        1.04       20.08     15.41 o 
   2  -8   4       12.46       -4.40     13.97 o 
   3  -8   4        6.08       23.53     15.39 o 
   4  -8   4        0.04       18.58     16.67 o 
  -9  -7   4        6.36        3.24     18.66 o 
  -8  -7   4       11.77        7.68     11.44 o 
  -7  -7   4      111.42       77.84     15.07 o 
  -6  -7   4        5.23        9.42     10.24 o 
  -5  -7   4       33.86       45.53     12.43 o 
  -4  -7   4        2.39       12.90      9.47 o 
  -3  -7   4       42.94       88.39     13.65 o 
  -2  -7   4      166.21      221.85     27.01 o 
  -1  -7   4        2.07      -10.73     19.34 o 
   0  -7   4       36.55       40.68     14.03 o 
   1  -7   4        8.83       -5.33      7.14 o 
   2  -7   4        0.15       -1.06      7.43 o 
   3  -7   4       40.82       37.06      9.10 o 
   4  -7   4       12.80        0.60      6.86 o 
   5  -7   4       18.10       10.76      8.20 o 
  -9  -6   4        0.20       13.77     15.44 o 
  -8  -6   4       29.60       19.23     15.00 o 
  -7  -6   4        8.58        5.53      9.70 o 
  -6  -6   4        0.12       -3.13      9.01 o 
  -5  -6   4        5.17       -1.48     12.81 o 
  -4  -6   4      112.91      115.69     14.09 o 
  -3  -6   4       18.30       23.61      8.95 o 
  -2  -6   4       76.16      103.33     12.83 o 
  -1  -6   4      277.07      285.80     16.69 o 
   0  -6   4        0.09       -0.73      5.25 o 
   1  -6   4      255.82      296.69     22.06 o 
   2  -6   4       14.03        8.47      6.55 o 
   3  -6   4      197.31      167.21     14.06 o 
   4  -6   4       55.95       40.79     11.95 o 
   5  -6   4        4.68       -5.41      8.86 o 
   6  -6   4        5.30       30.28     13.67 o 
 -10  -5   4        1.51        1.15     14.61 o 
  -9  -5   4        6.26        0.83     15.24 o 
  -8  -5   4        2.85       -9.33     10.85 o 
  -7  -5   4        0.51        0.37      8.07 o 
  -6  -5   4       45.75       37.00     10.86 o 
  -5  -5   4      104.87       92.37     18.06 o 
  -4  -5   4       19.40       30.60      9.05 o 
  -3  -5   4        0.15        2.23      6.58 o 
  -2  -5   4     1563.73     1828.20     84.10 o 
  -1  -5   4      304.67      341.88     15.73 o 
   0  -5   4      274.17      390.34     20.51 o 
   1  -5   4       94.72       90.01      9.07 o 
   2  -5   4      438.28      448.67     27.15 o 
   3  -5   4       21.04       21.67      6.70 o 
   4  -5   4        8.44        7.05      6.18 o 
   5  -5   4        5.84        5.71      6.29 o 
   6  -5   4       10.47       13.32      7.15 o 
   7  -5   4        4.52       13.59     13.05 o 
 -10  -4   4        0.08       12.77     14.37 o 
  -9  -4   4        1.74        3.24     12.47 o 
  -8  -4   4        0.03       -1.20     20.03 o 
  -7  -4   4       23.88       20.84     12.09 o 
  -6  -4   4       27.30       31.04      9.54 o 
  -5  -4   4        2.37       -4.88      6.10 o 
  -4  -4   4      120.94      123.93     15.74 o 
  -3  -4   4      114.22      147.27     13.12 o 
  -2  -4   4       12.68       16.07      3.05 o 
  -1  -4   4      341.77      389.11     16.66 o 
   0  -4   4      256.64      320.34     14.37 o 
   1  -4   4       94.17       70.34      5.57 o 
   2  -4   4      133.19      131.38     10.48 o 
   3  -4   4      656.09      628.96     30.10 o 
   4  -4   4        4.89        3.92      5.17 o 
   5  -4   4       38.92       43.08      9.70 o 
   6  -4   4       30.29       26.26      8.14 o 
   7  -4   4       56.08       65.02     21.30 o 
   8  -4   4        1.88        1.71     10.27 o 
 -10  -3   4        1.93       14.75     13.41 o 
  -9  -3   4        4.54       11.20     15.24 o 
  -8  -3   4        0.01        1.78     11.13 o 
  -7  -3   4       24.92       22.58     11.13 o 
  -6  -3   4        5.26        1.20      8.19 o 
  -5  -3   4      272.06      263.69     18.24 o 
  -4  -3   4      118.43      125.07      7.44 o 
  -3  -3   4      824.32      814.25     30.78 o 
  -2  -3   4        1.65        0.73      2.39 o 
  -1  -3   4     2400.87     3506.12    122.91 o 
   0  -3   4      197.58      307.35     13.57 o 
   1  -3   4      644.94      639.23     24.93 o 
   2  -3   4      435.02      442.73     21.51 o 
   3  -3   4      907.63      885.68     39.14 o 
   4  -3   4      245.67      230.10     17.92 o 
   5  -3   4       21.09       13.56      9.09 o 
   6  -3   4      181.19      206.29     15.88 o 
   7  -3   4       28.92       62.88     10.22 o 
   8  -3   4        6.18        3.60     11.81 o 
   9  -3   4        0.67        9.93     10.27 o 
 -10  -2   4        8.44       32.46     15.38 o 
  -9  -2   4        0.16       21.17     12.28 o 
  -8  -2   4       69.15       64.56     14.71 o 
  -7  -2   4       26.06       28.66     11.37 o 
  -6  -2   4        7.40       -0.35      8.77 o 
  -5  -2   4      230.54      200.14     15.12 o 
  -4  -2   4     3198.55     3013.12    106.86 o 
  -3  -2   4      159.12      173.47      8.72 o 
  -2  -2   4     1117.46     1205.18     63.45 o 
  -1  -2   4      772.85     1116.69     40.53 o 
   0  -2   4      663.04      855.07     31.63 o 
   1  -2   4      390.53      412.50     16.61 o 
   2  -2   4     4169.32     3996.40    172.83 o 
   3  -2   4      112.20      102.37      7.51 o 
   4  -2   4      301.06      272.69     29.98 o 
   5  -2   4       75.64       67.30      8.41 o 
   6  -2   4       50.44       60.28      8.76 o 
   7  -2   4        3.10        3.99      6.63 o 
   8  -2   4       12.03       21.32      8.30 o 
   9  -2   4        0.11      -10.96      8.22 o 
  -9  -1   4        5.41       20.53     29.27 o 
  -8  -1   4       56.26       67.10     24.31 o 
  -7  -1   4        1.54        2.40     12.32 o 
  -6  -1   4      179.75      203.36     29.44 o 
  -5  -1   4       95.11       89.71     12.26 o 
  -4  -1   4      587.92      537.56     32.46 o 
  -3  -1   4      942.60      928.54     43.22 o 
  -2  -1   4      151.30      144.83      7.32 o 
  -1  -1   4     2164.32     2397.51     83.97 o 
   0  -1   4      676.35      826.42     30.36 o 
   1  -1   4     1728.91     2225.48     83.12 o 
   2  -1   4       24.30       17.44      3.44 o 
   3  -1   4      936.26      718.99     27.43 o 
   4  -1   4      140.71      155.49      9.39 o 
   5  -1   4      281.04      263.47     16.66 o 
   6  -1   4       10.78       11.81      7.46 o 
   7  -1   4        2.97        0.33      5.75 o 
   8  -1   4       40.13       19.45      7.99 o 
   9  -1   4        3.27       12.95      9.41 o 
  10  -1   4        0.60       25.33     12.32 o 
  -8   0   4        4.07       13.56     18.66 o 
  -7   0   4       35.50       54.05     14.85 o 
  -6   0   4      137.61      137.47     19.51 o 
  -5   0   4      570.44      511.67     35.30 o 
  -4   0   4        6.92        2.06      6.54 o 
  -3   0   4      685.33      641.81     30.69 o 
  -2   0   4      152.08      133.69      8.27 o 
  -1   0   4      994.82     1059.62     53.10 o 
   0   0   4      172.93      207.81     14.03 o 
   1   0   4     1787.07     1942.06     82.42 o 
   2   0   4      172.81      197.38      8.83 o 
   3   0   4     1727.20     1715.93     60.99 o 
   4   0   4     3882.52     3640.17    128.13 o 
   5   0   4        3.61        4.94      4.05 o 
   6   0   4       38.01       35.10      6.12 o 
   7   0   4       56.84       42.26      8.10 o 
   8   0   4       10.29        6.53     12.15 o 
   9   0   4        2.48        2.04      7.38 o 
  10   0   4        6.34       11.64     10.27 o 
  -9   1   4        1.76        3.42     23.97 o 
  -8   1   4       32.77       42.79     23.97 o 
  -7   1   4       18.72       62.24     17.29 o 
  -6   1   4       26.25       33.75     12.42 o 
  -5   1   4       99.39      147.69     17.69 o 
  -4   1   4      518.81      483.91     33.14 o 
  -3   1   4      348.95      312.54     17.08 o 
  -2   1   4     5590.72     4935.59    264.24 o 
  -1   1   4     5968.95     5490.06    218.85 o 
   0   1   4     2908.51     2762.33     96.48 o 
   1   1   4      260.07      225.32      9.71 o 
   2   1   4     1105.05     1076.69     43.63 o 
   3   1   4      344.90      306.22     18.60 o 
   4   1   4      232.21      220.37     10.75 o 
   5   1   4       11.69       17.69      5.24 o 
   6   1   4       32.07       38.66      5.85 o 
   7   1   4       24.10       19.38      6.42 o 
   8   1   4       35.38       52.33      8.76 o 
   9   1   4        5.21       20.47     12.32 o 
  -8   2   4        7.96       -1.37     20.20 o 
  -7   2   4       11.03       -1.37     20.88 o 
  -6   2   4       36.43       38.47     13.06 o 
  -5   2   4        2.53        5.79      9.21 o 
  -4   2   4      229.54      204.75     20.52 o 
  -3   2   4      991.54      950.16     51.91 o 
  -2   2   4      286.84      306.61     16.36 o 
  -1   2   4     2509.02     2313.67    102.97 o 
   0   2   4       57.18       52.82      4.17 o 
   1   2   4      209.35      224.78     12.50 o 
   2   2   4       22.00       23.87      4.03 o 
   3   2   4       13.65        3.34      3.40 o 
   4   2   4     2993.71     2832.58     99.32 o 
   5   2   4       13.09       12.70      4.02 o 
   6   2   4       22.67       22.25      7.12 o 
   7   2   4       19.78       18.12      6.11 o 
   8   2   4      187.97      182.53     14.24 o 
   9   2   4       39.19       27.63     15.37 o 
  10   2   4       38.99       48.27     27.39 o 
  -8   3   4        1.10       -6.50     23.28 o 
  -7   3   4        7.00       30.13     22.94 o 
  -6   3   4       31.59       28.42     21.91 o 
  -5   3   4       52.97       15.41     18.83 o 
  -4   3   4       58.29       51.30     17.46 o 
  -3   3   4      424.31      393.71     28.42 o 
  -2   3   4      221.05      217.48     13.95 o 
  -1   3   4      115.88       94.55     10.48 o 
   0   3   4       10.85       14.13      3.25 o 
   1   3   4      170.45      171.32      9.03 o 
   2   3   4       98.46      104.27      6.58 o 
   3   3   4      608.73      605.08     23.56 o 
   4   3   4      245.06      250.84     13.29 o 
   5   3   4     1597.92     1561.69     56.77 o 
   6   3   4       10.31        4.86      4.27 o 
   7   3   4       14.44       20.78      5.97 o 
   8   3   4      107.27      131.64     19.86 o 
   9   3   4       50.53       52.08     16.31 o 
  10   3   4        3.21       10.60     15.73 o 
  11   3   4        3.76      -22.94     24.31 o 
  -7   4   4        0.57       13.69     22.25 o 
  -6   4   4       17.79       34.92     23.97 o 
  -5   4   4       26.85       29.44     20.88 o 
  -4   4   4        7.70        2.74     14.38 o 
  -3   4   4      169.54      133.69     37.15 o 
  -2   4   4      424.71      370.46     21.02 o 
  -1   4   4       26.91       29.82      6.22 o 
   0   4   4        2.43        2.53      4.50 o 
   1   4   4      122.73      101.16      7.01 o 
   2   4   4      106.05      107.42      7.44 o 
   3   4   4      826.43      900.50     33.80 o 
   4   4   4      194.63      201.00     11.76 o 
   5   4   4      960.89      946.35     36.24 o 
   6   4   4       27.17       33.49      7.81 o 
   7   4   4      142.29      136.11     18.49 o 
   8   4   4       27.04       30.14     12.67 o 
   9   4   4       93.94       93.37     18.57 o 
  10   4   4       18.30       17.52     18.66 o 
  11   4   4        3.25       11.00     23.28 o 
  -7   5   4        2.56       16.43     26.36 o 
  -6   5   4        1.21       20.88     24.99 o 
  -5   5   4        6.55       34.24     23.28 o 
  -4   5   4       60.86       45.88     20.54 o 
  -3   5   4        1.68       -5.48     13.69 o 
  -2   5   4      142.31      128.04     27.39 o 
  -1   5   4      266.84      251.46     16.98 o 
   0   5   4       73.62       83.24      9.72 o 
   1   5   4       84.48       87.57      7.86 o 
   2   5   4        9.47        8.45      4.22 o 
   3   5   4      130.48      138.39      8.82 o 
   4   5   4      514.98      498.05     20.74 o 
   5   5   4       13.93       25.91      7.17 o 
   6   5   4      236.92      253.34     24.18 o 
   7   5   4       94.09      109.91     25.85 o 
   8   5   4      328.20      293.55     41.94 o 
   9   5   4       44.91       39.76     14.43 o 
  10   5   4       44.70       45.04     16.31 o 
  -6   6   4        0.71        4.79     24.31 o 
  -5   6   4        5.98       33.21     22.60 o 
  -4   6   4        2.38       -1.37     15.41 o 
  -3   6   4        2.38        4.11     15.41 o 
  -2   6   4      280.91      257.11     40.74 o 
  -1   6   4       19.86        8.87     10.20 o 
   0   6   4        0.47        1.87      7.35 o 
   1   6   4      103.14       78.55      9.10 o 
   2   6   4      112.62      120.67      8.95 o 
   3   6   4      271.63      245.48     21.84 o 
   4   6   4      122.57      130.88     13.53 o 
   5   6   4      432.48      419.96     25.86 o 
   6   6   4      152.29      140.15     39.20 o 
   7   6   4      888.78      831.04     53.74 o 
   8   6   4      213.34      239.92     53.07 o 
   9   6   4       34.56       35.78     30.47 o 
  10   6   4       21.28       27.73     15.01 o 
  -5   7   4        0.07       26.36     24.31 o 
  -4   7   4        0.18       -8.56     18.15 o 
  -3   7   4       39.39       32.52     21.57 o 
  -2   7   4        0.41      -12.67     15.41 o 
  -1   7   4      188.58      121.88     28.76 o 
   0   7   4       29.98       25.79     11.01 o 
   1   7   4      154.88      146.31     10.98 o 
   2   7   4      240.75      236.52     19.19 o 
   3   7   4      484.63      414.15     24.95 o 
   4   7   4      101.88       93.67     14.49 o 
   5   7   4      369.48      377.54     51.91 o 
   6   7   4      126.58      123.15     17.73 o 
   7   7   4       65.59       49.56     15.00 o 
   8   7   4       54.11       66.22     16.95 o 
   9   7   4       13.77        7.80     13.05 o 
  10   7   4        8.46       -1.47     14.39 o 
  -4   8   4        1.23       19.51     24.65 o 
  -3   8   4        0.09        7.19     21.23 o 
  -2   8   4       13.44       21.23     22.94 o 
  -1   8   4        0.17        6.85     16.43 o 
   0   8   4      151.57      168.44     21.22 o 
   1   8   4      143.33      182.66     13.59 o 
   2   8   4       51.20       48.01     26.36 o 
   3   8   4        3.21       -2.04      8.65 o 
   4   8   4      315.39      290.87     24.56 o 
   5   8   4       33.82       26.13     10.67 o 
   6   8   4       85.47      103.88     27.56 o 
   7   8   4        0.28        1.44     11.19 o 
   8   8   4       31.36       33.46     20.20 o 
   9   8   4        3.89       48.36     16.91 o 
  10   8   4        5.23       14.77     19.69 o 
  -3   9   4        0.16       21.23     23.28 o 
  -2   9   4        4.80       21.91     22.60 o 
  -1   9   4        0.19       21.23     22.25 o 
   0   9   4        8.87        9.59     17.80 o 
   1   9   4       40.38       42.10     12.91 o 
   2   9   4        2.49       11.58     10.33 o 
   3   9   4       36.24       29.18     13.11 o 
   4   9   4       47.42       63.02     18.32 o 
   5   9   4      200.68      198.57     58.37 o 
   6   9   4       26.48       17.90     14.02 o 
   7   9   4        5.80        6.22     13.29 o 
   8   9   4        2.22        7.17     14.43 o 
   9   9   4        2.89        1.23     16.03 o 
  -1  10   4        5.88       46.56     23.28 o 
   0  10   4        4.76       16.78     19.51 o 
   1  10   4       19.00       28.07     18.15 o 
   2  10   4       27.78       38.83     14.61 o 
   3  10   4       71.99       78.35     16.66 o 
   4  10   4        3.65       21.22     18.32 o 
   5  10   4       14.58       -1.19     12.53 o 
   6  10   4        3.51       -9.10     20.20 o 
   7  10   4        1.85       -9.41     19.51 o 
   8  10   4        9.35       18.20     19.86 o 
   1  11   4        7.99       25.68     19.51 o 
   2  11   4        8.63       17.34     14.37 o 
   3  11   4        0.83       13.16     30.30 o 
   4  11   4       18.65       25.26     19.00 o 
   5  11   4        2.53       -3.42     21.91 o 
   6  11   4        3.55       36.63     25.33 o 
  -6 -10   5       25.89       21.24     19.26 o 
  -5 -10   5        2.85       15.41     18.07 o 
  -4 -10   5       13.33        8.56     22.94 o 
  -3 -10   5        5.63      -17.46     12.86 o 
  -2 -10   5        7.24        5.80     22.08 o 
  -1 -10   5        1.95       14.43     16.61 o 
   0 -10   5       18.30        0.70     23.79 o 
   1 -10   5        7.73       13.99     17.25 o 
  -7  -9   5        1.35        2.66     24.19 o 
  -6  -9   5        3.17        6.37     11.76 o 
  -5  -9   5        1.79      -13.79     32.52 o 
  -4  -9   5       19.13       40.55     37.83 o 
  -3  -9   5       62.75       58.27     23.79 o 
  -2  -9   5        2.83       14.58     14.80 o 
  -1  -9   5       45.16       59.10     19.24 o 
   0  -9   5       22.85       17.19     16.82 o 
   1  -9   5       26.84       36.65     22.42 o 
   2  -9   5        1.87       30.52     21.74 o 
   3  -9   5       10.35       30.39     35.09 o 
  -8  -8   5        4.01      -14.24     15.54 o 
  -7  -8   5        5.53       11.42     11.84 o 
  -6  -8   5       10.01       10.99     11.53 o 
  -5  -8   5       42.79       54.07     13.36 o 
  -4  -8   5       30.72       27.44     16.12 o 
  -3  -8   5       11.36        1.97     13.65 o 
  -2  -8   5      138.00      151.59     24.15 o 
  -1  -8   5      175.23      211.49     27.72 o 
   0  -8   5       73.88       90.39     20.57 o 
   1  -8   5       41.11       63.75     18.88 o 
   2  -8   5       31.87       32.07     11.92 o 
   3  -8   5        1.65        6.17      8.08 o 
   4  -8   5       19.91       41.58     10.44 o 
  -9  -7   5        0.52       -8.54     14.77 o 
  -8  -7   5       22.94      -14.65     14.49 o 
  -7  -7   5       65.81       60.71     16.03 o 
  -6  -7   5      111.57      100.68     15.65 o 
  -5  -7   5       31.96       12.48      9.57 o 
  -4  -7   5      676.06      700.88     40.05 o 
  -3  -7   5      310.53      293.55     23.17 o 
  -2  -7   5      199.55      255.12     53.24 o 
  -1  -7   5       69.45      113.28     21.21 o 
   0  -7   5       48.51       61.08     17.89 o 
   1  -7   5       18.19       14.49     13.37 o 
   2  -7   5        5.54       20.31      7.52 o 
   3  -7   5       29.85       34.28     10.82 o 
   4  -7   5       16.68       18.54      8.68 o 
   5  -7   5        3.78       34.54     11.55 o 
  -9  -6   5       17.69        4.27     15.45 o 
  -8  -6   5      114.22       76.04     20.19 o 
  -7  -6   5      218.10      164.55     18.42 o 
  -6  -6   5       12.74       16.88     10.27 o 
  -5  -6   5      138.06      106.66     14.47 o 
  -4  -6   5      524.81      552.91     41.51 o 
  -3  -6   5      543.00      581.40     44.24 o 
  -2  -6   5      204.71      241.67     19.59 o 
  -1  -6   5       57.41       89.84     27.05 o 
   0  -6   5      176.56      160.48     25.07 o 
   1  -6   5      170.66      138.88     31.60 o 
   2  -6   5       57.49       67.36      9.18 o 
   3  -6   5       82.10       77.54     17.39 o 
   4  -6   5       40.14       37.67     11.13 o 
   5  -6   5        0.01        7.11     11.88 o 
   6  -6   5        3.59       10.64     13.40 o 
  -9  -5   5       51.10       64.77     19.35 o 
  -8  -5   5      102.43       85.83     32.01 o 
  -7  -5   5        1.44       16.74     26.36 o 
  -6  -5   5        6.45       10.43      8.93 o 
  -5  -5   5      109.47      137.03     15.20 o 
  -4  -5   5      101.25       96.45     13.34 o 
  -3  -5   5      456.62      494.22     28.97 o 
  -2  -5   5      350.56      349.25     22.76 o 
  -1  -5   5        0.29       -0.27      3.53 o 
   0  -5   5      193.81      223.77     14.32 o 
   1  -5   5      147.25      150.98     14.77 o 
   2  -5   5      215.83      243.82     15.95 o 
   3  -5   5       31.02       16.78      6.54 o 
   4  -5   5       28.54       21.42     12.57 o 
   5  -5   5        7.02       -1.26     10.46 o 
   6  -5   5        8.23       22.88      7.99 o 
   7  -5   5        0.31       -0.44      9.54 o 
  -9  -4   5        1.87        7.62     16.43 o 
  -8  -4   5       70.00       67.84     17.03 o 
  -7  -4   5       22.33       31.06     12.72 o 
  -6  -4   5      345.73      320.80     22.52 o 
  -5  -4   5      279.42      230.04     31.23 o 
  -4  -4   5      503.31      506.72     28.46 o 
  -3  -4   5        9.22        5.14      6.76 o 
  -2  -4   5      411.26      465.70     19.57 o 
  -1  -4   5      129.11      169.77     11.30 o 
   0  -4   5      122.50      155.79      9.04 o 
   1  -4   5      203.29      234.54     17.35 o 
   2  -4   5      140.98      145.20     12.34 o 
   3  -4   5       45.10       56.14      8.31 o 
   4  -4   5      108.14      117.58     11.70 o 
   5  -4   5        9.50       12.74      8.54 o 
   6  -4   5       89.43       80.65     11.16 o 
   7  -4   5        0.02        5.62      8.90 o 
   8  -4   5        3.35        0.97     14.21 o 
  -9  -3   5       12.05       19.02     12.18 o 
  -8  -3   5       12.34        3.57     11.01 o 
  -7  -3   5      227.21      249.69     50.84 o 
  -6  -3   5      101.69      117.02     18.36 o 
  -5  -3   5      137.64      107.10     12.10 o 
  -4  -3   5       14.20       14.77      8.14 o 
  -3  -3   5      127.23      105.21      9.56 o 
  -2  -3   5       84.18      137.47      8.20 o 
  -1  -3   5     4547.48     6460.61    225.49 o 
   0  -3   5       55.49       50.54      5.16 o 
   1  -3   5      630.35      880.34     33.35 o 
   2  -3   5      326.18      338.35     14.94 o 
   3  -3   5       23.48       24.48      6.15 o 
   4  -3   5      118.10      107.21     10.27 o 
   5  -3   5      117.44      102.65     10.80 o 
   6  -3   5       96.35      101.68     11.55 o 
   7  -3   5       14.80       20.39      8.45 o 
   8  -3   5        1.76        9.73     10.96 o 
   9  -3   5        1.33        5.14     10.61 o 
  -9  -2   5        8.50       15.11     12.57 o 
  -8  -2   5        0.09       15.46     12.67 o 
  -7  -2   5        5.16       14.98     10.24 o 
  -6  -2   5       73.82      102.98     33.21 o 
  -5  -2   5       11.94        0.71      6.05 o 
  -4  -2   5        8.64        5.92      3.70 o 
  -3  -2   5      232.05      249.58     11.71 o 
  -2  -2   5      448.16      551.12     21.85 o 
  -1  -2   5       28.66       29.44      4.21 o 
   0  -2   5      116.38      125.13      8.40 o 
   1  -2   5     2462.05     3103.30    109.56 o 
   2  -2   5      967.45     1071.73     39.87 o 
   3  -2   5      650.98      635.76     24.94 o 
   4  -2   5       37.10       37.70      6.37 o 
   5  -2   5      391.22      371.23     20.25 o 
   6  -2   5        8.70        1.48      5.31 o 
   7  -2   5       56.78       66.18     10.86 o 
   8  -2   5       13.52       13.90      7.94 o 
   9  -2   5        3.85       -3.62      8.23 o 
  -9  -1   5        1.04       26.92     33.89 o 
  -8  -1   5       28.07       58.94     14.87 o 
  -7  -1   5        3.02       10.70      9.75 o 
  -6  -1   5       21.97       14.38     13.69 o 
  -5  -1   5        0.21       14.04     11.98 o 
  -4  -1   5       25.44       16.92      5.94 o 
  -3  -1   5      159.36      158.38      8.45 o 
  -2  -1   5        0.09       -3.41      2.28 o 
  -1  -1   5        4.39        0.56      2.87 o 
   0  -1   5        5.06        5.53      3.26 o 
   1  -1   5        2.79       10.76      3.38 o 
   2  -1   5     2091.29     2280.97     80.88 o 
   3  -1   5      201.99      167.66      8.97 o 
   4  -1   5        0.60        0.47      3.61 o 
   5  -1   5       45.19       67.83      7.29 o 
   6  -1   5      190.04      198.90     21.23 o 
   7  -1   5       14.41        9.86     10.61 o 
   8  -1   5       73.51      100.59     19.86 o 
   9  -1   5        3.68        1.00      7.66 o 
  -8   0   5       13.69       24.01     14.64 o 
  -7   0   5       63.54       80.07     21.40 o 
  -6   0   5       13.40       12.56     10.27 o 
  -5   0   5       53.52       61.89     12.87 o 
  -4   0   5       14.37        3.76      6.90 o 
  -3   0   5       22.10       19.51      4.41 o 
  -2   0   5      521.43      476.20     21.80 o 
  -1   0   5      400.77      342.94     15.47 o 
   0   0   5      451.74      410.90     16.28 o 
   1   0   5      112.18      129.24      7.32 o 
   2   0   5      390.21      430.80     22.30 o 
   3   0   5      434.68      469.84     18.63 o 
   4   0   5     1101.24      921.38     34.56 o 
   5   0   5      178.26      163.49     10.97 o 
   6   0   5      135.79      147.29     13.01 o 
   7   0   5       33.59       45.19      9.24 o 
   8   0   5        7.10       10.86      7.28 o 
   9   0   5       45.92       52.54     10.55 o 
  10   0   5        6.07       13.69      9.46 o 
  -9   1   5        1.04        8.90     26.02 o 
  -8   1   5        6.68        3.08     19.86 o 
  -7   1   5        2.03        1.75     11.80 o 
  -6   1   5        1.67       16.33     11.13 o 
  -5   1   5       63.45       74.89     14.43 o 
  -4   1   5        8.39       14.38      8.23 o 
  -3   1   5      276.11      240.66     20.57 o 
  -2   1   5      965.83      919.60     39.29 o 
  -1   1   5     4739.78     4597.46    184.12 o 
   0   1   5      823.01      791.10     29.29 o 
   1   1   5     1765.81     1620.44     65.03 o 
   2   1   5     1612.35     1733.39     69.37 o 
   3   1   5     5072.21     5372.72    209.20 o 
   4   1   5       65.58       65.36      5.60 o 
   5   1   5     1300.14     1208.22     49.02 o 
   6   1   5       47.18       47.65      7.26 o 
   7   1   5       22.39       33.46      7.13 o 
   8   1   5      151.13      127.58     12.09 o 
   9   1   5       60.43       63.34     12.67 o 
  -8   2   5        6.81       25.33     27.73 o 
  -7   2   5       11.73       27.73     22.60 o 
  -6   2   5        6.67       10.46     11.52 o 
  -5   2   5       11.59        8.72     10.24 o 
  -4   2   5        2.94      -12.07      8.05 o 
  -3   2   5     1061.76     1022.93     61.53 o 
  -2   2   5     4127.44     3764.50    204.51 o 
  -1   2   5     1341.07     1213.39     50.94 o 
   0   2   5      730.82      567.77     21.87 o 
   1   2   5        5.46        6.08      2.63 o 
   2   2   5      873.62      848.13     35.60 o 
   3   2   5     1118.19     1099.13     45.59 o 
   4   2   5      336.09      315.09     13.74 o 
   5   2   5      343.20      337.74     15.22 o 
   6   2   5      699.34      655.25     30.20 o 
   7   2   5      126.96      118.32     10.91 o 
   8   2   5      407.36      391.93     29.96 o 
   9   2   5        0.12       13.18     14.53 o 
  10   2   5        6.45       22.60     24.99 o 
  -8   3   5        4.74       22.60     26.36 o 
  -7   3   5        0.36       14.04     23.62 o 
  -6   3   5       61.36       65.05     25.68 o 
  -5   3   5        0.09        0.34     15.06 o 
  -4   3   5      103.11      128.90     19.17 o 
  -3   3   5      496.23      405.47     29.95 o 
  -2   3   5     1178.28     1152.81     67.92 o 
  -1   3   5      131.19      125.46      9.50 o 
   0   3   5     1417.79     1357.12     49.42 o 
   1   3   5      547.47      505.16     20.09 o 
   2   3   5      338.27      380.48     16.64 o 
   3   3   5      689.36      651.24     25.06 o 
   4   3   5     1031.45      976.88     36.30 o 
   5   3   5       65.55       77.28     11.64 o 
   6   3   5       42.47       41.38      6.86 o 
   7   3   5      297.12      275.63     19.21 o 
   8   3   5        0.05        5.53     12.53 o 
   9   3   5        0.09        7.39     12.91 o 
  10   3   5        1.59      -12.73     14.12 o 
  -7   4   5        5.98       -5.82     20.88 o 
  -6   4   5        0.02        8.90     20.54 o 
  -5   4   5       45.63      104.76     29.79 o 
  -4   4   5       16.71       27.05     19.86 o 
  -3   4   5        0.26       -1.88      8.23 o 
  -2   4   5       19.88       28.77     18.32 o 
  -1   4   5      844.05      853.19     41.08 o 
   0   4   5       52.76       33.83      4.66 o 
   1   4   5     2851.43     2694.81     95.61 o 
   2   4   5      202.48      192.90     10.24 o 
   3   4   5       11.66       12.03      3.97 o 
   4   4   5       48.21       55.01      6.09 o 
   5   4   5     1048.92     1105.85     52.38 o 
   6   4   5        2.21       -7.28      6.48 o 
   7   4   5        6.90       14.25     11.52 o 
   8   4   5        1.09        9.17     11.80 o 
   9   4   5        0.41        9.22     13.18 o 
  10   4   5        0.15       -2.25     14.76 o 
  11   4   5        3.09      -13.01     17.07 o 
  -7   5   5        5.06       38.69     27.05 o 
  -6   5   5        3.44       31.50     24.99 o 
  -5   5   5        7.08       29.44     21.57 o 
  -4   5   5       35.10       22.94     20.20 o 
  -3   5   5       17.82       -0.34     15.06 o 
  -2   5   5        0.20       -5.55      8.57 o 
  -1   5   5      142.62      142.40     12.47 o 
   0   5   5      423.27      409.75     22.47 o 
   1   5   5       97.57      118.00     12.26 o 
   2   5   5      405.71      371.97     16.82 o 
   3   5   5       16.25       10.59      4.41 o 
   4   5   5      185.92      170.77     20.53 o 
   5   5   5      219.98      261.14     26.77 o 
   6   5   5      153.06      198.09     21.67 o 
   7   5   5      395.32      395.38     47.93 o 
   8   5   5       10.38        2.22     20.03 o 
   9   5   5        1.17       10.34     14.89 o 
  10   5   5        1.09        4.22     14.92 o 
  -6   6   5       17.50       43.48     28.07 o 
  -5   6   5        1.41        1.37     20.88 o 
  -4   6   5       22.93       -3.42     17.80 o 
  -3   6   5       21.46       63.68     26.02 o 
  -2   6   5       45.68       58.54     23.62 o 
  -1   6   5        1.13       -1.37     14.72 o 
   0   6   5      648.74      614.78     25.73 o 
   1   6   5      183.55      173.02     11.23 o 
   2   6   5        0.35       -4.29      7.96 o 
   3   6   5       72.19       72.09     10.77 o 
   4   6   5       16.43       13.06      5.21 o 
   5   6   5        1.24       -3.30      8.14 o 
   6   6   5       27.79       23.91     11.92 o 
   7   6   5        1.07       -1.36     19.00 o 
   8   6   5       78.13       95.69     21.40 o 
   9   6   5        3.51       -2.77     13.52 o 
  10   6   5        0.34       15.57     15.47 o 
  -5   7   5       14.64       48.27     28.42 o 
  -4   7   5        0.03       25.68     24.31 o 
  -3   7   5        4.05       16.09     20.54 o 
  -2   7   5       24.38       30.13     20.20 o 
  -1   7   5       45.93       36.63     20.54 o 
   0   7   5       20.07       16.13      9.61 o 
   1   7   5      462.32      496.21     24.73 o 
   2   7   5       19.18       23.10      7.76 o 
   3   7   5        5.08       10.66      6.06 o 
   4   7   5        0.03        4.09      8.55 o 
   5   7   5        2.62       14.04     16.43 o 
   6   7   5       26.35       35.85     12.71 o 
   7   7   5       38.47       23.22     14.55 o 
   8   7   5       91.48       59.05     16.27 o 
   9   7   5       28.90       44.82     28.93 o 
  10   7   5        0.57       -8.08     13.98 o 
  -4   8   5        0.83        9.24     22.25 o 
  -3   8   5        0.08       12.32     22.94 o 
  -2   8   5       12.84       28.42     22.25 o 
  -1   8   5       18.63       15.06     19.86 o 
   0   8   5        0.12       13.32      7.38 o 
   1   8   5       39.04       43.38      8.08 o 
   2   8   5       25.98       31.35      7.19 o 
   3   8   5       12.67        0.48      9.72 o 
   4   8   5       45.38       35.26     10.43 o 
   5   8   5       74.16       55.00     34.92 o 
   6   8   5        0.68       -8.02     10.89 o 
   7   8   5       79.93       84.22     18.11 o 
   8   8   5        0.80        6.54     12.91 o 
   9   8   5       49.58       39.36     16.79 o 
  10   8   5       24.49       29.62     16.76 o 
  -3   9   5        0.91       29.10     27.39 o 
  -2   9   5        8.26       28.76     25.33 o 
  -1   9   5        0.01       12.32     18.49 o 
   0   9   5        8.25        5.07      8.24 o 
   1   9   5       77.02       42.45     19.86 o 
   2   9   5        5.62        1.39     10.78 o 
   3   9   5        1.14       12.21     11.31 o 
   4   9   5      117.21      116.18     15.46 o 
   5   9   5       23.02       38.25     14.13 o 
   6   9   5        6.12       -5.72     13.01 o 
   7   9   5        0.80       -3.68     16.78 o 
   8   9   5       18.24       -0.51     20.71 o 
   9   9   5       22.20        1.99     29.44 o 
  -1  10   5        0.46       22.94      9.91 o 
   0  10   5       19.52       56.83     23.62 o 
   1  10   5       17.07       27.73     18.83 o 
   2  10   5        3.79       18.21     12.53 o 
   3  10   5       17.21       33.84     17.97 o 
   4  10   5       29.75       20.88     20.88 o 
   5  10   5       18.59       14.75     15.36 o 
   6  10   5       18.66       35.05     15.44 o 
   7  10   5       10.51        2.92     15.40 o 
   8  10   5       16.29       -4.90     14.92 o 
   1  11   5        0.28       39.03     21.57 o 
   2  11   5        3.22       21.23     17.80 o 
   3  11   5       22.78       17.74     13.55 o 
   4  11   5        2.64      -16.78     19.17 o 
   5  11   5       12.83       31.50     24.99 o 
   6  11   5        0.58        6.16     21.23 o 
  -5 -10   6        4.54       34.99     33.72 o 
  -4 -10   6        6.47       12.19     16.44 o 
  -3 -10   6        3.08       17.93     17.53 o 
  -2 -10   6        3.03       22.47     18.36 o 
  -1 -10   6        0.86       30.51     18.25 o 
   0 -10   6        9.04       24.87     24.14 o 
  -7  -9   6        6.96        2.29     12.93 o 
  -6  -9   6       20.22      -16.57     38.52 o 
  -5  -9   6       17.44       -1.20     13.74 o 
  -4  -9   6        0.28       16.80     18.66 o 
  -3  -9   6        4.69        7.86     17.47 o 
  -2  -9   6        7.88       18.69     15.45 o 
  -1  -9   6       23.64       19.08     16.45 o 
   0  -9   6        2.82       28.21     16.94 o 
   1  -9   6        0.02       29.75     16.70 o 
   2  -9   6        2.63       32.95     17.60 o 
  -8  -8   6       14.60       25.29     20.26 o 
  -7  -8   6       16.26       10.85     12.48 o 
  -6  -8   6        4.74       -8.52     13.95 o 
  -5  -8   6       52.42       40.67     12.82 o 
  -4  -8   6        4.04       -0.97     13.44 o 
  -3  -8   6        2.02       -7.68     12.36 o 
  -2  -8   6        5.38       14.02     15.14 o 
  -1  -8   6        4.22      -12.77     13.57 o 
   0  -8   6        4.97        8.04     13.79 o 
   1  -8   6        0.24        0.34     13.56 o 
   2  -8   6        0.04       -0.14      7.24 o 
   3  -8   6        2.79       10.35     11.48 o 
   4  -8   6        0.20       14.39     10.17 o 
  -8  -7   6       31.95       41.61     18.54 o 
  -7  -7   6        1.31       -4.42     12.03 o 
  -6  -7   6        1.23        3.62     13.35 o 
  -5  -7   6        3.71      -15.37     10.25 o 
  -4  -7   6       32.98       25.99     16.31 o 
  -3  -7   6       12.89       -5.17     11.23 o 
  -2  -7   6        0.72       -4.70     13.73 o 
  -1  -7   6      121.77      118.41     33.72 o 
   0  -7   6       14.44      -18.31     12.21 o 
   1  -7   6       17.78       21.36      7.94 o 
   2  -7   6        0.55       10.03      9.01 o 
   3  -7   6       41.40       43.44      9.17 o 
   4  -7   6       25.16       17.16     14.76 o 
   5  -7   6        7.70       11.31     14.68 o 
  -9  -6   6        0.17        5.74     15.64 o 
  -8  -6   6        4.79        0.30     15.01 o 
  -7  -6   6        0.05       -3.03     14.04 o 
  -6  -6   6       20.36       27.73     11.30 o 
  -5  -6   6       52.70       56.08     12.34 o 
  -4  -6   6        2.99        5.48     12.59 o 
  -3  -6   6      203.19      197.89     18.54 o 
  -2  -6   6       43.39       38.19     10.95 o 
  -1  -6   6       35.31       30.48     16.30 o 
   0  -6   6      239.10      281.27     21.50 o 
   1  -6   6        1.08       -5.08      8.62 o 
   2  -6   6      112.75      102.60     14.79 o 
   3  -6   6      200.37      126.62     12.73 o 
   4  -6   6       52.29       80.20     18.05 o 
   5  -6   6        4.77        9.95      8.06 o 
   6  -6   6       20.04        8.87     26.88 o 
  -9  -5   6        0.12        1.57     14.71 o 
  -8  -5   6        9.88       -4.71     12.47 o 
  -7  -5   6        5.95        4.41     12.90 o 
  -6  -5   6        0.25        7.73      8.95 o 
  -5  -5   6       25.67       22.99      9.77 o 
  -4  -5   6       10.67       24.12      9.00 o 
  -3  -5   6        3.31       10.30     17.44 o 
  -2  -5   6      233.47      313.40     24.65 o 
  -1  -5   6      129.55      153.11      9.70 o 
   0  -5   6      197.79      237.52     34.68 o 
   1  -5   6      641.13      664.74     31.81 o 
   2  -5   6      315.03      266.35     16.73 o 
   3  -5   6       67.22       64.30      9.38 o 
   4  -5   6       14.00       14.81      7.10 o 
   5  -5   6       33.03       33.60      8.91 o 
   6  -5   6        2.02        6.70      8.62 o 
   7  -5   6       14.11       26.00     11.70 o 
  -9  -4   6        2.24       -8.11     12.08 o 
  -8  -4   6        6.57        1.01     11.47 o 
  -7  -4   6        0.33        2.99     10.70 o 
  -6  -4   6       22.70       18.63     12.59 o 
  -5  -4   6      162.75      195.34     42.00 o 
  -4  -4   6      289.70      281.53     20.56 o 
  -3  -4   6      634.89      613.37     33.02 o 
  -2  -4   6       82.53      104.34      7.65 o 
  -1  -4   6      764.64      946.24     36.54 o 
   0  -4   6       28.05       32.87      5.00 o 
   1  -4   6      697.03      862.23     38.80 o 
   2  -4   6      498.84      438.13     22.51 o 
   3  -4   6       47.15       40.75      7.57 o 
   4  -4   6        5.16       -4.98     11.02 o 
   5  -4   6       19.17       29.51     11.96 o 
   6  -4   6       19.89       12.32      8.39 o 
   7  -4   6       10.51       14.37     19.51 o 
   8  -4   6        5.60       18.71     13.52 o 
  -9  -3   6        1.30       14.63     22.77 o 
  -8  -3   6        1.44        8.45     12.04 o 
  -7  -3   6       20.15       24.72     12.34 o 
  -6  -3   6      151.79      159.67     20.86 o 
  -5  -3   6       32.71       43.18     12.91 o 
  -4  -3   6      675.87      615.43     32.73 o 
  -3  -3   6       47.27       39.60      7.38 o 
  -2  -3   6      526.47      579.44     23.55 o 
  -1  -3   6      615.58      823.27     31.91 o 
   0  -3   6      917.16     1012.36     38.09 o 
   1  -3   6        0.62        2.93      4.98 o 
   2  -3   6     1432.82     1485.74     54.78 o 
   3  -3   6      818.57      785.45     35.75 o 
   4  -3   6       55.58       37.57      7.43 o 
   5  -3   6        6.42       11.57      7.33 o 
   6  -3   6      188.24      191.28     20.54 o 
   7  -3   6        1.49        7.38      7.44 o 
   8  -3   6        8.24        8.24      9.15 o 
  -9  -2   6        3.26       40.67     14.81 o 
  -8  -2   6       34.98       48.18     14.63 o 
  -7  -2   6        0.27        2.65      9.54 o 
  -6  -2   6       84.54       74.36     15.60 o 
  -5  -2   6      265.77      282.93     16.38 o 
  -4  -2   6      488.90      414.39     17.93 o 
  -3  -2   6     1087.45      923.61     35.02 o 
  -2  -2   6     2415.17     2750.18     97.43 o 
  -1  -2   6      425.81      575.59     29.34 o 
   0  -2   6      145.98      153.35     14.29 o 
   1  -2   6     1065.54     1104.75     41.21 o 
   2  -2   6       34.24       34.77      5.20 o 
   3  -2   6      677.07      621.47     24.74 o 
   4  -2   6      184.52      191.24     13.33 o 
   5  -2   6      257.91      254.06     16.62 o 
   6  -2   6        9.00       25.31      8.02 o 
   7  -2   6       15.17       25.07     14.89 o 
   8  -2   6        0.08       -6.47      7.03 o 
   9  -2   6        3.54        2.85     27.05 o 
  -9  -1   6       17.91       37.69     13.87 o 
  -8  -1   6       25.22       44.90     30.98 o 
  -7  -1   6       17.51       15.86     14.21 o 
  -6  -1   6        2.40        6.64      9.11 o 
  -5  -1   6      697.27      667.96     43.65 o 
  -4  -1   6      322.88      299.10     22.89 o 
  -3  -1   6      575.78      537.39     21.38 o 
  -2  -1   6      779.57      719.69     27.62 o 
  -1  -1   6      546.07      606.13     30.34 o 
   0  -1   6        9.82       19.44      6.03 o 
   1  -1   6     2892.98     3382.77    154.52 o 
   2  -1   6      112.58      165.73      9.50 o 
   3  -1   6      230.71      272.51     12.80 o 
   4  -1   6      264.83      271.14     13.36 o 
   5  -1   6       31.37       40.43     11.37 o 
   6  -1   6        5.84        2.69      5.90 o 
   7  -1   6       27.00       25.39     10.10 o 
   8  -1   6        0.05       13.01     10.10 o 
   9  -1   6       15.19       16.61      8.78 o 
  -8   0   6       11.80       51.70     23.28 o 
  -7   0   6       47.84       61.26     18.15 o 
  -6   0   6       52.71       67.29     15.44 o 
  -5   0   6        4.99       10.98      9.02 o 
  -4   0   6      482.48      451.80     22.22 o 
  -3   0   6        0.48        0.21      4.16 o 
  -2   0   6      602.85      534.89     20.60 o 
  -1   0   6       48.81       45.29      4.65 o 
   0   0   6      392.71      372.98     15.32 o 
   1   0   6      360.56      390.45     24.95 o 
   2   0   6      794.26      686.28     26.26 o 
   3   0   6       59.85       78.89      6.79 o 
   4   0   6       12.88       16.73      4.72 o 
   5   0   6       35.17       42.03      7.79 o 
   6   0   6       41.21       44.48      8.59 o 
   7   0   6      164.63      173.77     15.38 o 
   8   0   6        4.06        6.18      7.02 o 
   9   0   6        9.48       27.56     13.69 o 
  10   0   6        1.47       10.86      9.63 o 
  -8   1   6       14.00       13.01     22.60 o 
  -7   1   6       26.61       18.69     13.55 o 
  -6   1   6      133.03      145.72     20.81 o 
  -5   1   6        0.84       -1.37      8.23 o 
  -4   1   6       28.41       26.90      9.46 o 
  -3   1   6      262.72      230.88     13.96 o 
  -2   1   6       81.89       84.49      7.64 o 
  -1   1   6       51.41       45.57      5.45 o 
   0   1   6      168.26      172.32      8.57 o 
   1   1   6      328.39      347.96     14.47 o 
   2   1   6      311.41      349.73     28.45 o 
   3   1   6     4065.91     4085.53    159.18 o 
   4   1   6      240.70      213.00     12.73 o 
   5   1   6       92.26       99.14      9.47 o 
   6   1   6       90.29       89.46      9.29 o 
   7   1   6       32.81       41.55     18.19 o 
   8   1   6        8.20       11.53     21.23 o 
   9   1   6        1.36        2.05      7.19 o 
  10   1   6        5.53       14.11      9.24 o 
  -8   2   6        2.56       24.99     27.05 o 
  -7   2   6        9.96       23.28     20.88 o 
  -6   2   6        8.01       17.99     12.58 o 
  -5   2   6      143.11      157.60     21.04 o 
  -4   2   6       14.89       14.50     13.01 o 
  -3   2   6      131.42      160.80     21.06 o 
  -2   2   6      541.15      519.91     24.83 o 
  -1   2   6     1874.47     1793.53     74.00 o 
   0   2   6        6.44        6.86      2.92 o 
   1   2   6      233.13      160.78      8.13 o 
   2   2   6       11.55       15.02      2.90 o 
   3   2   6        1.77        0.02      5.17 o 
   4   2   6        2.94       20.14      5.22 o 
   5   2   6     1047.16     1071.69     45.89 o 
   6   2   6       23.09       15.63      7.13 o 
   7   2   6        7.51        5.27      6.50 o 
   8   2   6       30.03       35.25     11.70 o 
   9   2   6       64.44       62.14     12.79 o 
  10   2   6        7.45      -26.36     19.86 o 
  -7   3   6        0.31        8.56     21.91 o 
  -6   3   6       25.51       32.18     23.28 o 
  -5   3   6       18.94       15.48     12.87 o 
  -4   3   6      220.77      273.33     26.58 o 
  -3   3   6      230.00      211.67     25.16 o 
  -2   3   6       84.94       87.42     15.58 o 
  -1   3   6      133.76      158.32     10.67 o 
   0   3   6        2.46        6.05      3.43 o 
   1   3   6      294.32      289.78     13.05 o 
   2   3   6        0.08       -0.27      3.17 o 
   3   3   6      836.61      746.43     28.28 o 
   4   3   6      177.60      180.03     11.99 o 
   5   3   6      463.44      502.44     24.23 o 
   6   3   6      230.90      256.28     15.61 o 
   7   3   6      907.44      868.31     39.37 o 
   8   3   6      172.87      186.63     14.43 o 
   9   3   6       20.23       33.41     15.61 o 
  10   3   6       15.40       10.50     15.06 o 
  -7   4   6        0.24       22.60     25.68 o 
  -6   4   6       13.85       43.14     24.99 o 
  -5   4   6        2.54        9.59     19.86 o 
  -4   4   6        1.97        4.11     16.09 o 
  -3   4   6        0.04       11.94     10.27 o 
  -2   4   6      125.80       95.26     15.06 o 
  -1   4   6        5.97        5.91      5.51 o 
   0   4   6       16.11       13.66      4.33 o 
   1   4   6      124.52      108.33      7.78 o 
   2   4   6     2985.32     2999.73    106.33 o 
   3   4   6        0.76        1.23      3.70 o 
   4   4   6      842.45      773.08     34.19 o 
   5   4   6      167.55      153.72     18.16 o 
   6   4   6      117.78      120.78     10.54 o 
   7   4   6       45.27       55.20     11.24 o 
   8   4   6      171.52      197.43     24.65 o 
   9   4   6       23.39       13.87     14.92 o 
  10   4   6        1.62        0.34     13.90 o 
  -6   5   6        1.94        3.08     22.60 o 
  -5   5   6        9.07       -2.74     19.51 o 
  -4   5   6        3.27        4.45     19.51 o 
  -3   5   6        3.23        5.14     17.46 o 
  -2   5   6        8.11        2.58      9.16 o 
  -1   5   6       37.68       34.53      8.79 o 
   0   5   6      425.22      441.81     19.32 o 
   1   5   6      295.78      265.75     15.86 o 
   2   5   6      188.58      202.71     11.47 o 
   3   5   6      319.79      322.30     16.36 o 
   4   5   6      115.99      127.79     10.51 o 
   5   5   6      139.23      140.11     11.25 o 
   6   5   6      101.28      103.62     10.22 o 
   7   5   6       45.82       61.71     15.58 o 
   8   5   6       86.09       83.09     18.00 o 
   9   5   6      109.59      123.60     20.80 o 
  10   5   6        5.90       21.65     15.58 o 
  -5   6   6        1.34        2.74     23.28 o 
  -4   6   6       26.16        3.77     19.86 o 
  -3   6   6       55.16       43.48     21.91 o 
  -2   6   6        0.92        4.45     17.46 o 
  -1   6   6       23.59        7.03      6.45 o 
   0   6   6       85.18       79.93      9.64 o 
   1   6   6      202.29      225.12     17.00 o 
   2   6   6       54.89       63.26      7.59 o 
   3   6   6      535.17      538.08     23.04 o 
   4   6   6      243.15      234.12     14.76 o 
   5   6   6       12.97        4.62     10.17 o 
   6   6   6       60.15       72.80     15.93 o 
   7   6   6      465.02      406.24     99.46 o 
   8   6   6       61.30       45.27     16.60 o 
   9   6   6       23.62       20.88     14.53 o 
  10   6   6       86.42       64.93     19.84 o 
  -5   7   6        0.81       -5.48     24.31 o 
  -4   7   6        7.86       21.91     26.02 o 
  -3   7   6        0.72       -8.90     19.17 o 
  -2   7   6       55.46       81.14     28.07 o 
  -1   7   6        5.54       14.22      7.25 o 
   0   7   6       17.68       25.62      8.13 o 
   1   7   6       17.39       23.85      6.82 o 
   2   7   6      338.54      380.86     19.00 o 
   3   7   6        4.11        2.99      5.93 o 
   4   7   6      408.38      456.12     33.97 o 
   5   7   6      154.73      151.29     19.37 o 
   6   7   6      280.46      196.39     23.97 o 
   7   7   6       81.13      104.57     19.00 o 
   8   7   6       57.85       73.36     35.78 o 
   9   7   6        2.49      -14.61     13.66 o 
  10   7   6       11.53        2.81     18.49 o 
  -4   8   6        8.67       -2.40     24.31 o 
  -3   8   6        1.40       13.69     25.33 o 
  -2   8   6        3.15       21.57     20.88 o 
  -1   8   6       24.52       50.15     10.35 o 
   0   8   6       54.78      103.45     20.54 o 
   1   8   6       27.32       24.19      8.27 o 
   2   8   6       47.91       59.32      8.61 o 
   3   8   6      176.88      174.35     22.09 o 
   4   8   6       19.09       13.86     33.21 o 
   5   8   6      191.58      192.03     22.94 o 
   6   8   6        0.17       -7.19     11.38 o 
   7   8   6        0.49        3.21     24.31 o 
   8   8   6       13.90      -12.13     15.58 o 
   9   8   6        6.47       10.43     15.75 o 
  -2   9   6        0.24       17.86     13.18 o 
  -1   9   6        9.41       21.93     12.15 o 
   0   9   6       30.65       34.09      9.86 o 
   1   9   6        4.01       12.38      8.24 o 
   2   9   6       11.33       14.72     14.38 o 
   3   9   6       88.86      102.16     18.02 o 
   4   9   6       25.86       26.16     15.06 o 
   5   9   6       32.76       21.50     14.26 o 
   6   9   6        6.21        9.09     21.40 o 
   7   9   6        3.46       21.37     14.99 o 
   8   9   6        2.18        5.09     14.77 o 
   9   9   6        0.00        4.57     15.84 o 
  -1  10   6        0.38        4.95     13.52 o 
   0  10   6        3.78        5.82     19.17 o 
   1  10   6        4.77       58.89     23.28 o 
   2  10   6       17.90       19.86     15.75 o 
   3  10   6        1.60       16.88     12.80 o 
   4  10   6       82.79       67.79     24.65 o 
   5  10   6       10.92       13.10     14.86 o 
   6  10   6        0.89       -8.62     14.64 o 
   7  10   6        0.24        5.33     15.60 o 
   8  10   6        0.04      -14.37     17.80 o 
   2  11   6        1.70       42.11     20.88 o 
   4  11   6        0.97       20.88     24.31 o 
   5  11   6        5.58       10.27     23.28 o 
   6  11   6        0.17       -0.68     22.25 o 
  -4 -10   7        1.21       18.92     19.26 o 
  -3 -10   7        1.87        5.79     19.33 o 
  -2 -10   7       12.63       25.65     21.30 o 
  -1 -10   7       23.94       35.89     19.35 o 
   0 -10   7        7.82       20.70     39.20 o 
  -6  -9   7        1.69      -13.84     37.66 o 
  -5  -9   7       12.71       11.92     21.23 o 
  -4  -9   7       29.20        0.93     50.33 o 
  -3  -9   7        1.66      -16.34     19.51 o 
  -2  -9   7       23.46       64.59     25.51 o 
  -1  -9   7       59.76       44.67     19.69 o 
   0  -9   7       26.44        0.47     16.06 o 
   1  -9   7        0.94       14.36     19.00 o 
   2  -9   7        4.47       27.74     17.86 o 
  -7  -8   7        1.14       -2.25     17.31 o 
  -6  -8   7       13.03       15.70     12.86 o 
  -5  -8   7       34.03       30.69     13.33 o 
  -4  -8   7      124.04      155.37     30.81 o 
  -3  -8   7        4.88       -2.09     15.59 o 
  -2  -8   7       52.22      102.12     22.96 o 
  -1  -8   7       78.90       96.35     46.05 o 
   0  -8   7       62.19       63.21     39.88 o 
   1  -8   7       30.11       17.80     17.21 o 
   2  -8   7       20.61       32.34     15.89 o 
   3  -8   7        4.16       -4.91     16.51 o 
   4  -8   7        0.01        8.81     11.27 o 
  -8  -7   7        9.16       -2.87     36.29 o 
  -7  -7   7       30.82       14.91     17.68 o 
  -6  -7   7       32.81        8.35     11.24 o 
  -5  -7   7       61.57       62.63     13.48 o 
  -4  -7   7       74.16       84.23     18.24 o 
  -3  -7   7      389.50      390.27     37.44 o 
  -2  -7   7       91.11       71.01     37.49 o 
  -1  -7   7       59.34       66.98     19.86 o 
   0  -7   7       67.37       62.01     20.09 o 
   1  -7   7      104.92      117.02     24.48 o 
   2  -7   7        6.27       16.73      9.67 o 
   3  -7   7       29.79       35.46     13.11 o 
   4  -7   7        2.83        1.38      7.76 o 
   5  -7   7        0.43       12.94     14.30 o 
  -8  -6   7       67.22       76.73     22.83 o 
  -7  -6   7       57.81       88.12     22.01 o 
  -6  -6   7       23.03       10.32     19.69 o 
  -5  -6   7      215.36      211.78     20.40 o 
  -4  -6   7      616.26      634.74     41.96 o 
  -3  -6   7      309.99      332.97     29.09 o 
  -2  -6   7       18.35       39.56     16.42 o 
  -1  -6   7       59.14       48.30     18.11 o 
   0  -6   7        0.52        2.61      5.43 o 
   1  -6   7        8.95       15.69      7.12 o 
   2  -6   7       88.12       74.22     12.61 o 
   3  -6   7        4.00       15.98      8.90 o 
   4  -6   7        0.07        8.07     12.06 o 
   5  -6   7        3.50       14.33     14.70 o 
   6  -6   7        1.86       -4.51      9.48 o 
  -9  -5   7       20.61        7.28     14.76 o 
  -8  -5   7       58.95       84.83     37.83 o 
  -7  -5   7        2.22       -7.28     11.45 o 
  -6  -5   7       40.28       35.18     14.87 o 
  -5  -5   7       49.35       54.93     11.53 o 
  -4  -5   7      230.95      255.43     30.98 o 
  -3  -5   7        8.38       -0.61      8.62 o 
  -2  -5   7       42.44       35.29     10.49 o 
  -1  -5   7       53.19       56.40      6.54 o 
   0  -5   7        1.69       11.16      5.43 o 
   1  -5   7       41.10       54.50     10.07 o 
   2  -5   7        2.49        8.55      6.54 o 
   3  -5   7       32.15       30.99      8.00 o 
   4  -5   7       11.00        8.23      7.16 o 
   5  -5   7        2.76       10.12      7.27 o 
   6  -5   7        4.70       10.59      9.13 o 
   7  -5   7        0.05       -8.69     14.38 o 
  -9  -4   7       16.26       33.67     26.53 o 
  -8  -4   7        0.82       -3.34     11.65 o 
  -7  -4   7       11.53        2.25     12.67 o 
  -6  -4   7       34.91       36.70     14.23 o 
  -5  -4   7       99.84      115.03     46.22 o 
  -4  -4   7        0.18       -9.09     10.85 o 
  -3  -4   7       84.00       86.18     12.14 o 
  -2  -4   7       75.02       74.96      7.13 o 
  -1  -4   7      249.08      290.06     14.69 o 
   0  -4   7       40.03       56.91      6.75 o 
   1  -4   7       17.98       15.94      6.06 o 
   2  -4   7      144.75      136.57     11.86 o 
   3  -4   7      205.25      257.28     17.07 o 
   4  -4   7       21.03       11.36      8.86 o 
   5  -4   7        6.32        8.41      7.71 o 
   6  -4   7       15.07       -2.59      8.73 o 
   7  -4   7       16.23       17.90      9.02 o 
   8  -4   7        1.03       -5.03     18.49 o 
  -9  -3   7       16.15       37.83     19.00 o 
  -8  -3   7       18.74       23.66     13.66 o 
  -7  -3   7       49.14       53.20     15.86 o 
  -6  -3   7       67.14       83.99     17.43 o 
  -5  -3   7       63.86       53.79     14.52 o 
  -4  -3   7        1.86        5.49      7.18 o 
  -3  -3   7       63.47       55.54      6.31 o 
  -2  -3   7      273.25      312.30     16.41 o 
  -1  -3   7      163.49      229.93     12.36 o 
   0  -3   7      361.17      445.49     19.27 o 
   1  -3   7       85.54      104.06      8.26 o 
   2  -3   7        8.84        7.69      5.14 o 
   3  -3   7        0.48       -5.13      4.88 o 
   4  -3   7        2.75       10.42      6.38 o 
   5  -3   7      274.71      305.24     64.19 o 
   6  -3   7       81.51       95.17     13.04 o 
   7  -3   7       30.11       34.82     10.92 o 
   8  -3   7        0.20        0.11      8.59 o 
  -9  -2   7        5.84       46.77     18.49 o 
  -8  -2   7       32.15       34.34     14.38 o 
  -7  -2   7        8.40       14.13     11.59 o 
  -6  -2   7       25.29       21.23     11.38 o 
  -5  -2   7       45.82       59.85     14.23 o 
  -4  -2   7       71.59       56.43      8.30 o 
  -3  -2   7        2.32        2.29      3.90 o 
  -2  -2   7       12.69       18.31      4.67 o 
  -1  -2   7      171.70      206.47     19.17 o 
   0  -2   7       48.40       54.19      6.18 o 
   1  -2   7     1129.18     1263.18     46.80 o 
   2  -2   7      981.35     1017.09     38.68 o 
   3  -2   7      156.81      169.95     10.25 o 
   4  -2   7      735.34      603.43     28.29 o 
   5  -2   7      278.20      274.70     20.58 o 
   6  -2   7       88.62      106.60     14.04 o 
   7  -2   7        6.29       18.42      9.41 o 
   8  -2   7       18.98       21.55     10.31 o 
   9  -2   7        1.75       -9.62      8.21 o 
  -9  -1   7        0.10       49.87     15.89 o 
  -8  -1   7        0.34       17.17     11.50 o 
  -7  -1   7       11.82       24.72     11.97 o 
  -6  -1   7        9.97        8.55      9.70 o 
  -5  -1   7       14.24       19.55      6.11 o 
  -4  -1   7       69.01       69.94      8.05 o 
  -3  -1   7       52.87       59.63      6.85 o 
  -2  -1   7      859.31      782.02     30.02 o 
  -1  -1   7      208.98      237.45     18.59 o 
   0  -1   7      802.25      972.03     36.52 o 
   1  -1   7      590.05      736.79     29.75 o 
   2  -1   7     2153.49     2139.07     76.98 o 
   3  -1   7       27.68       19.30      7.02 o 
   4  -1   7      611.70      607.66     24.84 o 
   5  -1   7      488.80      451.43     68.13 o 
   6  -1   7       39.29       54.94     10.01 o 
   7  -1   7       72.66       83.90     12.07 o 
   8  -1   7       29.66       33.89     15.24 o 
   9  -1   7        6.14        8.48      9.20 o 
  -8   0   7        5.68       10.96     19.86 o 
  -7   0   7        0.03        8.56     16.78 o 
  -6   0   7        3.64        3.15     10.27 o 
  -5   0   7        0.07        1.81      5.51 o 
  -4   0   7       42.26       59.58     15.09 o 
  -3   0   7      586.76      534.70     29.20 o 
  -2   0   7       12.34       12.01      5.10 o 
  -1   0   7     1265.22     1123.19     41.53 o 
   0   0   7      810.67      889.06     33.50 o 
   1   0   7      463.92      508.73     20.65 o 
   2   0   7       14.38       18.61      4.64 o 
   3   0   7      792.80      691.96     26.51 o 
   4   0   7       32.21       32.36      6.08 o 
   5   0   7      481.78      463.76     27.04 o 
   6   0   7      110.26      106.59     10.71 o 
   7   0   7       31.76       30.16      8.36 o 
   8   0   7       12.37       26.87      8.94 o 
   9   0   7       38.50       34.43     10.04 o 
  10   0   7        0.32        0.56      8.99 o 
  -8   1   7        2.20       -0.34     23.62 o 
  -7   1   7        1.97       -3.11     13.07 o 
  -6   1   7        3.82       -2.30     10.04 o 
  -5   1   7       36.14       36.26     12.80 o 
  -4   1   7      108.60      119.69     28.45 o 
  -3   1   7      159.10      176.32     12.46 o 
  -2   1   7      453.35      478.48     22.97 o 
  -1   1   7       43.94       45.10      7.48 o 
   0   1   7     1109.36      971.12     36.25 o 
   1   1   7      194.41      194.11     11.65 o 
   2   1   7      716.84      767.86     29.25 o 
   3   1   7     1098.58     1076.48     45.23 o 
   4   1   7      516.94      451.26     21.72 o 
   5   1   7        7.59       10.18      6.11 o 
   6   1   7       23.62       39.35      9.84 o 
   7   1   7       29.05       32.25     10.15 o 
   8   1   7      114.85      132.89     41.43 o 
   9   1   7        1.55        2.40      8.22 o 
  10   1   7        3.52        6.50      8.82 o 
  -8   2   7        4.17      -14.38     25.33 o 
  -7   2   7        1.01       25.33     23.62 o 
  -6   2   7       17.37       16.08     13.42 o 
  -5   2   7        0.08        4.85     11.13 o 
  -4   2   7        4.66        7.70      9.93 o 
  -3   2   7        8.49        2.17      5.07 o 
  -2   2   7     2334.96     2188.08     90.21 o 
  -1   2   7       83.34       90.30     11.07 o 
   0   2   7      180.78      181.59      9.50 o 
   1   2   7     1019.65      966.09     35.83 o 
   2   2   7     3004.55     2900.58    115.05 o 
   3   2   7       47.15       55.95      7.01 o 
   4   2   7      521.32      521.57     29.82 o 
   5   2   7       31.43       21.19      9.37 o 
   6   2   7       62.86       72.39      9.14 o 
   7   2   7      709.19      704.18     33.48 o 
   8   2   7      121.86      107.06     11.44 o 
   9   2   7        0.11        3.13      6.91 o 
  10   2   7        0.24        1.03     22.60 o 
  -7   3   7       15.97       -5.48     21.91 o 
  -6   3   7        1.60      -17.46     18.49 o 
  -5   3   7        4.89       33.92     13.31 o 
  -4   3   7      206.24      319.34     29.91 o 
  -3   3   7      572.05      518.73     37.17 o 
  -2   3   7        4.49        9.16      5.43 o 
  -1   3   7      702.00      646.72     30.22 o 
   0   3   7        2.52        2.19      3.53 o 
   1   3   7      412.00      392.06     16.76 o 
   2   3   7      156.78      162.01      9.10 o 
   3   3   7      677.33      673.53     30.16 o 
   4   3   7       39.62       34.41      6.76 o 
   5   3   7      721.71      751.97     37.57 o 
   6   3   7       38.53       34.37      7.25 o 
   7   3   7       68.13       75.28      9.82 o 
   8   3   7        6.29        6.57      6.31 o 
   9   3   7       11.06        5.54     28.42 o 
  10   3   7        1.08       24.59     16.55 o 
  -7   4   7        4.05        8.90     26.02 o 
  -6   4   7        7.41       10.96     21.91 o 
  -5   4   7       28.24       52.38     25.33 o 
  -4   4   7       45.34       21.91     19.17 o 
  -3   4   7      121.32      136.88     19.41 o 
  -2   4   7        2.30       -0.53      8.59 o 
  -1   4   7        6.37        1.08      5.32 o 
   0   4   7      970.72      980.38     37.58 o 
   1   4   7      250.67      281.15     17.37 o 
   2   4   7       72.89       63.76      6.51 o 
   3   4   7      179.45      170.75     10.13 o 
   4   4   7      226.36      232.71     19.39 o 
   5   4   7       14.81       10.52      5.71 o 
   6   4   7      152.93      148.66     12.18 o 
   7   4   7      291.58      315.89     19.12 o 
   8   4   7        4.65      -11.16     11.98 o 
   9   4   7        1.30        8.39     14.02 o 
  10   4   7        3.94       -8.04     15.13 o 
  -6   5   7        5.40       29.79     26.36 o 
  -5   5   7        3.93        1.37     21.91 o 
  -4   5   7       10.79       -4.11     17.80 o 
  -3   5   7        1.14        0.00     15.41 o 
  -2   5   7      223.89      275.95     23.08 o 
  -1   5   7       27.46       32.79      7.66 o 
   0   5   7      180.62      248.32     19.74 o 
   1   5   7      203.28      217.50     17.97 o 
   2   5   7       17.18       25.00      7.81 o 
   3   5   7        0.44       -2.03      4.60 o 
   4   5   7       95.06      114.43     10.60 o 
   5   5   7      275.81      295.18     17.57 o 
   6   5   7        1.81        6.66     10.86 o 
   7   5   7       52.59       47.94     14.23 o 
   8   5   7      138.64      166.94     22.38 o 
   9   5   7        2.41      -13.86     12.56 o 
  10   5   7        1.94        6.47     15.55 o 
  -5   6   7        3.63       17.80     25.33 o 
  -4   6   7        6.60        9.93     23.28 o 
  -3   6   7       19.81       17.46     20.54 o 
  -2   6   7        2.32        3.77      7.21 o 
  -1   6   7      129.98      149.57     13.47 o 
   0   6   7       40.00       43.92      8.49 o 
   1   6   7       70.42       79.88      9.39 o 
   2   6   7       19.23       23.71      6.35 o 
   3   6   7       39.24       43.75      8.45 o 
   4   6   7       64.25       55.24      8.57 o 
   5   6   7      137.91      126.01     11.40 o 
   6   6   7       47.43       55.81     21.91 o 
   7   6   7       50.42       46.84     19.69 o 
   8   6   7       25.93       17.25     13.21 o 
   9   6   7       19.20        6.17     13.64 o 
  10   6   7       12.27        2.87     19.51 o 
  -4   7   7        0.11       10.61     27.39 o 
  -3   7   7        3.79       -6.50     20.88 o 
  -2   7   7       11.74       22.17      9.55 o 
  -1   7   7        2.95       10.64      7.86 o 
   0   7   7       46.31       41.26     11.30 o 
   1   7   7       26.59       27.28     12.08 o 
   2   7   7        3.86        5.91      6.26 o 
   3   7   7       13.54        0.56      6.07 o 
   4   7   7        0.98        1.55      6.70 o 
   5   7   7       98.58      108.24     20.54 o 
   6   7   7       15.48       19.79     13.01 o 
   7   7   7       86.22      106.17     19.68 o 
   8   7   7        0.13       -1.94     13.07 o 
   9   7   7       55.49       46.88     20.54 o 
  10   7   7        2.98       18.61     17.17 o 
  -3   8   7        1.74       -3.77     21.91 o 
  -2   8   7       17.83       29.88     10.96 o 
  -1   8   7        0.17        1.75     13.52 o 
   0   8   7        5.01        9.41      8.71 o 
   1   8   7        6.22        0.53     15.58 o 
   2   8   7       16.90        6.08      6.83 o 
   3   8   7       17.52       23.82     33.04 o 
   4   8   7       24.34       42.89     14.43 o 
   5   8   7       37.83       47.71     15.49 o 
   6   8   7      180.58      147.86     21.86 o 
   7   8   7       15.64       10.27     28.24 o 
   8   8   7       18.26       12.22     13.94 o 
   9   8   7        4.63        3.40     15.44 o 
  -2   9   7        0.27        9.93     10.11 o 
  -1   9   7        5.14       21.95     11.64 o 
   0   9   7       36.92       51.17     12.01 o 
   1   9   7        0.07        7.04      9.07 o 
   2   9   7        0.71       22.94     16.78 o 
   3   9   7       20.15       19.11     15.20 o 
   4   9   7       99.08       83.47     25.51 o 
   5   9   7        0.61       -2.95     13.36 o 
   6   9   7       14.65       20.20     14.77 o 
   7   9   7       15.14       35.64     16.46 o 
   8   9   7        8.66        3.24     14.71 o 
   9   9   7       20.43       26.24     18.75 o 
   0  10   7        0.05       16.78     20.20 o 
   1  10   7        0.14       23.28     21.91 o 
   2  10   7        0.23       31.84     19.51 o 
   4  10   7       18.19       24.99     22.25 o 
   5  10   7       33.16       21.45     16.41 o 
   6  10   7        1.44       -7.32     15.47 o 
   7  10   7       28.72       38.26     18.97 o 
   5  11   7        4.80       30.47     26.36 o 
  -3 -10   8        0.69        7.00     19.70 o 
  -2 -10   8       12.52       47.36     33.89 o 
  -6  -9   8        1.54       -7.65     17.45 o 
  -5  -9   8        8.25      -13.27     20.03 o 
  -4  -9   8        0.69      -14.23     16.73 o 
  -3  -9   8        0.71      -21.41     16.59 o 
  -2  -9   8        1.85        7.51     17.11 o 
  -1  -9   8        0.05       21.44     17.60 o 
   0  -9   8        1.14       19.34     17.94 o 
   1  -9   8        1.05       39.85     17.43 o 
   2  -9   8        0.68       19.87     16.57 o 
  -7  -8   8        2.78      -12.73     16.95 o 
  -6  -8   8        2.18       -7.16     12.15 o 
  -5  -8   8        0.38        5.92     25.51 o 
  -4  -8   8       15.91       24.18     17.48 o 
  -3  -8   8        0.54        0.93     16.15 o 
  -2  -8   8        3.92       17.34     17.44 o 
  -1  -8   8       20.46       -2.35     15.45 o 
   0  -8   8       10.44       35.47     17.50 o 
   1  -8   8        2.67       -7.83     13.30 o 
   2  -8   8        0.43       37.95     30.81 o 
   3  -8   8        3.95       19.00      9.49 o 
  -7  -7   8        3.91        0.01     16.42 o 
  -6  -7   8        0.32        4.98     16.38 o 
  -5  -7   8        4.21       -5.61     12.22 o 
  -4  -7   8        0.04       -1.61     10.39 o 
  -3  -7   8        4.28       17.23     15.58 o 
  -2  -7   8      120.98      117.99     23.47 o 
  -1  -7   8        2.35      -18.82     14.78 o 
   0  -7   8       50.61       43.71     30.81 o 
   1  -7   8       12.02       10.45     14.63 o 
   2  -7   8       19.45        8.66      7.35 o 
   3  -7   8        2.68       12.19     10.12 o 
   4  -7   8       14.88       28.63      9.83 o 
   5  -7   8        3.49       -9.64      9.77 o 
  -8  -6   8        0.34       -8.40     15.79 o 
  -7  -6   8        0.50       -4.56     14.46 o 
  -6  -6   8       11.65        0.79     15.09 o 
  -5  -6   8       62.27       80.53     14.85 o 
  -4  -6   8       29.86       47.62     24.54 o 
  -3  -6   8        0.41       -0.25      9.03 o 
  -2  -6   8      123.44      142.54     23.04 o 
  -1  -6   8      167.34      170.82     25.51 o 
   0  -6   8        7.90       -3.03     14.78 o 
   1  -6   8       27.48       37.86      9.00 o 
   2  -6   8      234.33      175.50     15.69 o 
   3  -6   8      124.37      108.16     12.74 o 
   4  -6   8       10.65       12.85     16.10 o 
   5  -6   8       33.26       71.25     14.15 o 
   6  -6   8        1.90        2.93     20.88 o 
  -8  -5   8        0.01       -4.68     12.99 o 
  -7  -5   8       14.83       11.23     14.89 o 
  -6  -5   8       34.18       35.19     19.17 o 
  -5  -5   8      149.16      141.06     23.11 o 
  -4  -5   8        2.43        6.01      9.29 o 
  -3  -5   8       23.77       48.68     12.23 o 
  -2  -5   8       13.70       21.65      9.81 o 
  -1  -5   8      413.16      544.51     41.04 o 
   0  -5   8       33.19       41.10      7.40 o 
   1  -5   8      197.79      262.91     26.14 o 
   2  -5   8      477.24      496.37     26.55 o 
   3  -5   8       81.35       79.24     10.34 o 
   4  -5   8       17.58       23.97      8.46 o 
   5  -5   8       38.15       61.02     15.06 o 
   6  -5   8        5.30        4.01     12.67 o 
   7  -5   8        0.56       -6.60      9.54 o 
  -8  -4   8        2.37       -7.97     12.56 o 
  -7  -4   8        7.09       11.45     13.73 o 
  -6  -4   8       36.21       36.25     14.76 o 
  -5  -4   8       30.76       28.22     31.67 o 
  -4  -4   8      141.24      152.73     15.65 o 
  -3  -4   8      185.88      210.45     23.78 o 
  -2  -4   8      439.40      498.95     29.42 o 
  -1  -4   8       66.38       87.24      8.18 o 
   0  -4   8     1171.12     1434.46     54.07 o 
   1  -4   8      184.80      176.33     17.99 o 
   2  -4   8        2.88        5.51      5.58 o 
   3  -4   8        9.01       14.64      6.56 o 
   4  -4   8       69.99       62.95      9.79 o 
   5  -4   8        3.02        0.54     15.58 o 
   6  -4   8       18.21       36.84     11.51 o 
   7  -4   8        0.10        9.01     10.34 o 
  -8  -3   8        1.99       12.00     12.56 o 
  -7  -3   8        0.11       22.52     11.97 o 
  -6  -3   8       27.86       23.18     13.52 o 
  -5  -3   8      179.90      183.49     23.18 o 
  -4  -3   8      188.19      185.91     22.69 o 
  -3  -3   8      108.66       86.75     16.49 o 
  -2  -3   8      397.60      444.89     28.66 o 
  -1  -3   8      173.83      244.38     13.21 o 
   0  -3   8      332.63      396.82     19.08 o 
   1  -3   8      610.87      661.27     27.25 o 
   2  -3   8       13.29       11.07      8.18 o 
   3  -3   8      112.39      136.72     14.31 o 
   4  -3   8        1.36        1.05      6.87 o 
   5  -3   8       73.56       64.67     13.69 o 
   6  -3   8        0.59        8.84      8.07 o 
   7  -3   8        5.18       20.51      9.59 o 
   8  -3   8        1.86       18.08     10.66 o 
  -8  -2   8       17.88       15.48     12.75 o 
  -7  -2   8       71.45       98.93     19.50 o 
  -6  -2   8        0.35        1.14      9.41 o 
  -5  -2   8       74.99       54.38     13.21 o 
  -4  -2   8       28.91       20.19     10.01 o 
  -3  -2   8      529.93      464.57     37.44 o 
  -2  -2   8      396.22      442.93     19.26 o 
  -1  -2   8      635.64      733.30     29.13 o 
   0  -2   8      123.59      115.87      9.44 o 
   1  -2   8      788.92      830.55     32.61 o 
   2  -2   8      782.66      815.83     32.11 o 
   3  -2   8       13.36       14.07      5.62 o 
   4  -2   8        5.57       -1.43      6.09 o 
   5  -2   8      116.38      124.62     15.24 o 
   6  -2   8       49.86       38.02     10.96 o 
   7  -2   8        8.30        2.08      7.10 o 
   8  -2   8        5.34       12.38     12.84 o 
   9  -2   8        3.45       11.56      9.70 o 
  -8  -1   8       16.70       41.76     14.54 o 
  -7  -1   8       15.83       58.20     23.11 o 
  -6  -1   8       54.35       77.23     16.31 o 
  -5  -1   8       22.79       19.87      6.89 o 
  -4  -1   8      396.97      359.10     19.77 o 
  -3  -1   8      567.14      476.38     23.58 o 
  -2  -1   8      642.22      615.39     24.79 o 
  -1  -1   8       70.57       79.36      7.14 o 
   0  -1   8      750.40      793.37     30.89 o 
   1  -1   8       27.53       18.79      5.27 o 
   2  -1   8      323.30      320.76     15.24 o 
   3  -1   8       76.21       72.20      7.46 o 
   4  -1   8       51.02       36.67      7.41 o 
   5  -1   8       10.59       -1.50      8.73 o 
   6  -1   8        3.40       19.87     10.44 o 
   7  -1   8        0.13       -0.68      6.91 o 
   8  -1   8        0.54        5.23      8.20 o 
   9  -1   8        8.55        5.98      9.59 o 
  -8   0   8        8.05       46.32     21.91 o 
  -7   0   8       10.92       20.20     20.54 o 
  -6   0   8       73.89       89.79     12.19 o 
  -5   0   8      120.51      126.19     13.20 o 
  -4   0   8       41.48       38.71      8.09 o 
  -3   0   8       79.12       83.79      9.85 o 
  -2   0   8      290.09      263.86     15.49 o 
  -1   0   8      154.46      158.28      9.98 o 
   0   0   8       17.37       13.58      5.06 o 
   1   0   8       49.81       51.53      6.23 o 
   2   0   8        2.48       -2.14      4.22 o 
   3   0   8      117.05      122.86     13.08 o 
   4   0   8      332.14      348.78     18.66 o 
   5   0   8        9.35        2.67      6.33 o 
   6   0   8      316.17      255.87     17.03 o 
   7   0   8        7.62        2.59      8.39 o 
   8   0   8       32.37       51.37     10.83 o 
   9   0   8        8.45        1.38     10.61 o 
  10   0   8        9.72        8.46      9.82 o 
  -7   1   8       33.78       68.03     14.55 o 
  -6   1   8        9.52       13.80      7.67 o 
  -5   1   8       50.69       55.18      9.26 o 
  -4   1   8        0.14       -0.87      5.84 o 
  -3   1   8       38.81       37.81      7.19 o 
  -2   1   8        9.38        7.93      5.37 o 
  -1   1   8      127.01       96.94      8.59 o 
   0   1   8      375.32      334.78     16.92 o 
   1   1   8      108.63      142.81      8.94 o 
   2   1   8      474.53      461.12     21.77 o 
   3   1   8       62.14       65.59      7.95 o 
   4   1   8       70.98       78.73      8.67 o 
   5   1   8      160.09      192.15     22.13 o 
   6   1   8       68.92       83.52     10.15 o 
   7   1   8      164.41      185.61     14.67 o 
   8   1   8       32.95       35.95     10.27 o 
   9   1   8       12.19       33.50      9.46 o 
  10   1   8        0.22       11.18      9.80 o 
  -7   2   8        0.01        5.48     21.91 o 
  -6   2   8       21.33       36.65     15.71 o 
  -5   2   8        0.16       -1.32      6.21 o 
  -4   2   8       44.76       45.63      8.49 o 
  -3   2   8       11.54       10.96      7.18 o 
  -2   2   8       21.57       17.13      6.45 o 
  -1   2   8       88.30       75.35      8.12 o 
   0   2   8      149.87      142.79     11.06 o 
   1   2   8      449.27      355.57     15.39 o 
   2   2   8        0.62        4.36      3.93 o 
   3   2   8       50.21       60.33      7.39 o 
   4   2   8       83.45       90.03     15.57 o 
   5   2   8      424.49      449.97     23.15 o 
   6   2   8       46.51       46.50      9.70 o 
   7   2   8       84.09       87.82     10.65 o 
   8   2   8       83.86       92.32     11.43 o 
   9   2   8        3.39       -0.79     19.69 o 
  -7   3   8        2.12        9.93     26.36 o 
  -6   3   8        1.98      -10.61     17.46 o 
  -5   3   8       45.25       86.24     19.20 o 
  -4   3   8        5.18        5.76      6.48 o 
  -3   3   8       16.25       50.66      8.90 o 
  -2   3   8      160.02      164.40     12.85 o 
  -1   3   8        7.50        4.13      5.25 o 
   0   3   8      331.44      340.62     18.97 o 
   1   3   8       11.80       13.08      5.19 o 
   2   3   8     1127.93      960.02     36.39 o 
   3   3   8       95.60       88.37      9.91 o 
   4   3   8      361.23      362.90     19.67 o 
   5   3   8       12.68        4.03      6.00 o 
   6   3   8      531.37      519.79     26.35 o 
   7   3   8      176.25      183.84     14.78 o 
   8   3   8       85.17      101.07     11.44 o 
   9   3   8       66.31       63.30     18.52 o 
  10   3   8       13.12        0.68     23.62 o 
  -6   4   8        0.91       14.04     22.94 o 
  -5   4   8        2.05       -2.40     19.17 o 
  -4   4   8       16.86       19.68      8.17 o 
  -3   4   8       10.95       11.96      7.04 o 
  -2   4   8        0.05       11.41      6.72 o 
  -1   4   8       66.72       82.74      9.48 o 
   0   4   8      141.78      127.14     11.24 o 
   1   4   8      294.74      325.92     15.73 o 
   2   4   8      116.52      124.26      9.14 o 
   3   4   8      818.69      744.45     34.02 o 
   4   4   8      350.80      339.06     21.66 o 
   5   4   8      111.91      100.63     14.12 o 
   6   4   8      559.26      607.24     29.90 o 
   7   4   8      381.66      385.19     21.94 o 
   8   4   8        0.20        7.16     22.25 o 
   9   4   8       67.02       73.52     18.81 o 
  10   4   8        1.60      -21.78     14.52 o 
  -6   5   8        1.58       -4.79     24.99 o 
  -5   5   8       24.46       31.15     24.65 o 
  -4   5   8        1.43        2.05     13.18 o 
  -3   5   8        3.38       -3.69      7.51 o 
  -2   5   8        4.23       12.23      7.14 o 
  -1   5   8       43.52       51.18      9.02 o 
   0   5   8        0.73       -2.55      8.28 o 
   1   5   8      886.77      879.18     57.86 o 
   2   5   8       81.99       93.58      8.64 o 
   3   5   8      212.19      186.70     13.65 o 
   4   5   8      450.49      517.50     25.98 o 
   5   5   8      111.90      108.28     11.35 o 
   6   5   8       27.07       32.10      7.92 o 
   7   5   8       81.60      126.39     26.36 o 
   8   5   8       55.35      100.58     25.16 o 
   9   5   8        0.24       12.71     15.71 o 
  10   5   8       13.72       13.99     17.64 o 
  -5   6   8        1.06      -18.49     21.23 o 
  -4   6   8        6.88        2.54     12.84 o 
  -3   6   8        0.67       15.94     15.24 o 
  -2   6   8       10.54       21.81     11.81 o 
  -1   6   8       98.24      118.07     12.20 o 
   0   6   8      148.00      196.14     14.86 o 
   1   6   8       41.58       57.44     12.49 o 
   2   6   8      456.39      510.88     25.80 o 
   3   6   8      101.76       86.23     10.12 o 
   4   6   8      202.75      141.10     24.84 o 
   5   6   8        2.24       -4.51      6.60 o 
   6   6   8       29.86       37.67     14.26 o 
   7   6   8       30.17       29.81     14.28 o 
   8   6   8       87.13       88.19     19.00 o 
   9   6   8        6.52        6.94     22.25 o 
  10   6   8        3.47      -20.55     13.70 o 
  -4   7   8        2.57       19.30     11.67 o 
  -3   7   8       14.47       30.01     11.54 o 
  -2   7   8       12.91        6.20      8.38 o 
  -1   7   8       22.70       30.60     21.74 o 
   0   7   8       66.89       82.45     10.58 o 
   1   7   8        0.18        6.61      9.66 o 
   2   7   8       18.05       24.34      7.55 o 
   3   7   8      334.29      351.89     39.64 o 
   4   7   8       30.56       20.79      7.87 o 
   5   7   8      100.67      112.77     18.47 o 
   6   7   8      119.73      122.14     20.56 o 
   7   7   8      100.37       95.92     19.85 o 
   8   7   8        9.95        0.29     12.14 o 
   9   7   8       54.13       56.40     18.96 o 
  10   7   8        0.71       17.52     17.14 o 
  -3   8   8        7.13       36.74     12.61 o 
  -2   8   8        4.64       18.09     10.01 o 
  -1   8   8       18.34       25.89     10.16 o 
   0   8   8       10.09        6.77      8.02 o 
   1   8   8       65.26       79.26     12.42 o 
   2   8   8        1.60       -9.48      8.17 o 
   3   8   8       43.91       43.38      9.89 o 
   4   8   8      138.76      107.85     19.08 o 
   5   8   8       73.98       76.78     26.19 o 
   6   8   8        0.10        7.65     20.71 o 
   7   8   8        8.32      -11.17     13.87 o 
   8   8   8        9.33        3.17     15.13 o 
   9   8   8        1.81      -15.82     14.77 o 
  -1   9   8        8.16       28.00     10.60 o 
   0   9   8       20.64       15.67     10.00 o 
   1   9   8        0.25       -1.96      9.07 o 
   3   9   8       10.78      -20.20     20.88 o 
   4   9   8       27.39       48.73     19.00 o 
   5   9   8        0.09      -16.90     13.64 o 
   6   9   8        1.85       16.76     15.58 o 
   7   9   8        0.74      -12.03     16.09 o 
   8   9   8        0.27       -5.58     15.61 o 
   0  10   8        0.50       13.24     17.80 o 
   1  10   8        4.65       23.28     21.23 o 
   5  10   8        7.26       45.03     18.70 o 
   6  10   8        0.09        1.22     15.86 o 
   7  10   8        0.47      -12.68     15.20 o 
  -5  -9   9        9.58       16.69     41.08 o 
  -4  -9   9       20.46       17.41     19.15 o 
  -3  -9   9        2.92        1.18     18.38 o 
  -2  -9   9        8.11       23.14     19.54 o 
  -1  -9   9       13.27       40.27     21.04 o 
   0  -9   9       11.06       25.59     19.08 o 
   1  -9   9        4.95       52.64     27.05 o 
  -6  -8   9        2.12       13.66     23.97 o 
  -5  -8   9       15.09        2.95     16.81 o 
  -4  -8   9       16.82        3.81     17.48 o 
  -3  -8   9       81.93       76.75     22.47 o 
  -2  -8   9       35.18       25.19     27.56 o 
  -1  -8   9        8.20       12.61     18.22 o 
   0  -8   9        0.08      -14.82     15.84 o 
   1  -8   9       10.40       24.59     17.31 o 
   2  -8   9        1.50       38.11     17.76 o 
   3  -8   9        0.37        8.55     16.58 o 
  -7  -7   9       10.68       -6.14     23.97 o 
  -6  -7   9       27.58       13.59     18.04 o 
  -5  -7   9       21.63       33.38     18.49 o 
  -4  -7   9       12.68       23.35     14.59 o 
  -3  -7   9       84.19      102.14     30.30 o 
  -2  -7   9      113.17      123.56     24.97 o 
  -1  -7   9       17.59       27.85     36.80 o 
   0  -7   9       54.79       38.22     19.18 o 
   1  -7   9       16.35       42.36     17.52 o 
   2  -7   9       29.63       34.13      9.38 o 
   3  -7   9        1.45        7.01     24.74 o 
   4  -7   9        0.01       -6.85     21.57 o 
  -7  -6   9        6.58       -8.68     18.66 o 
  -6  -6   9       28.23       -8.94     16.02 o 
  -5  -6   9       51.64       16.77     16.21 o 
  -4  -6   9      189.41      210.12     20.66 o 
  -3  -6   9       80.70       90.23     14.85 o 
  -2  -6   9      101.14       88.82     29.61 o 
  -1  -6   9       27.76       16.50     16.65 o 
   0  -6   9       46.49       49.81     34.06 o 
   1  -6   9       29.05       36.88      8.65 o 
   2  -6   9        1.09       16.65      7.69 o 
   3  -6   9        0.50        5.73     13.01 o 
   4  -6   9        0.23        9.71      9.50 o 
   5  -6   9        1.08       -4.16     16.78 o 
  -8  -5   9       15.11        6.04     15.23 o 
  -7  -5   9       10.48       -2.38     19.86 o 
  -6  -5   9       10.44       15.03     14.22 o 
  -5  -5   9      286.41      278.48     39.03 o 
  -4  -5   9      106.90      105.33     28.93 o 
  -3  -5   9        3.58       -0.80      9.14 o 
  -2  -5   9       47.83       45.17     11.55 o 
  -1  -5   9        7.74        4.43      9.59 o 
   0  -5   9        0.50       -3.15      7.84 o 
   1  -5   9       25.85       43.15      8.96 o 
   2  -5   9      146.59      146.26     13.29 o 
   3  -5   9       20.88       10.56     11.71 o 
   4  -5   9       17.71       10.46      8.39 o 
   5  -5   9        1.25       -4.87      8.97 o 
   6  -5   9       10.07       14.66     10.75 o 
  -8  -4   9        1.17       -8.08     12.80 o 
  -7  -4   9        9.16      -10.06     12.58 o 
  -6  -4   9        9.61        2.00     13.05 o 
  -5  -4   9       17.81       -7.42     14.38 o 
  -4  -4   9        5.53       16.07     12.99 o 
  -3  -4   9       36.20       40.00     11.20 o 
  -2  -4   9        0.87        7.25     12.25 o 
  -1  -4   9        1.45       10.42      5.74 o 
   0  -4   9        2.10        5.14      7.66 o 
   1  -4   9      447.42      494.73     33.48 o 
   2  -4   9       10.21        9.92      6.62 o 
   3  -4   9       39.44       46.06     13.03 o 
   4  -4   9       80.64       76.41     12.32 o 
   5  -4   9       17.62        5.69     22.77 o 
   6  -4   9        1.56       -5.14      8.05 o 
   7  -4   9       10.13       13.68     10.12 o 
  -8  -3   9        7.08       18.96     14.12 o 
  -7  -3   9        4.98       22.77     13.45 o 
  -6  -3   9       46.38       20.36     12.75 o 
  -5  -3   9       13.30       25.82     12.17 o 
  -4  -3   9        8.19       14.45     11.52 o 
  -3  -3   9        3.46        0.65      9.38 o 
  -2  -3   9       17.48       18.76      9.24 o 
  -1  -3   9       79.35       87.98      8.64 o 
   0  -3   9       15.58       16.86      6.11 o 
   1  -3   9      105.87      105.18      9.39 o 
   2  -3   9       35.26       38.83      8.52 o 
   3  -3   9      229.38      241.51     27.71 o 
   4  -3   9       84.53       92.22     12.42 o 
   5  -3   9      140.40      134.75     15.38 o 
   6  -3   9       80.34       53.52     12.08 o 
   7  -3   9        1.34        2.46     11.64 o 
   8  -3   9       11.81        9.28     15.92 o 
  -8  -2   9        3.81        9.63     16.43 o 
  -7  -2   9        4.65       29.45     13.40 o 
  -6  -2   9        0.42       11.41     11.72 o 
  -5  -2   9       12.20       24.31     11.50 o 
  -4  -2   9       75.81       90.19     16.94 o 
  -3  -2   9        0.15       -3.96      5.51 o 
  -2  -2   9       10.87        9.13      9.09 o 
  -1  -2   9        8.87       10.59      5.39 o 
   0  -2   9      245.72      281.34     17.59 o 
   1  -2   9       11.68       16.03      5.51 o 
   2  -2   9      307.25      334.93     16.63 o 
   3  -2   9        3.98        7.44      5.46 o 
   4  -2   9      133.41      131.31     14.24 o 
   5  -2   9      440.61      418.91     27.48 o 
   6  -2   9       92.37       97.99     13.63 o 
   7  -2   9        2.80       11.39      8.38 o 
   8  -2   9        9.40       15.61      9.70 o 
  -8  -1   9        0.03       24.14     13.72 o 
  -7  -1   9        0.04       20.50     22.77 o 
  -6  -1   9       23.29       34.67     12.95 o 
  -5  -1   9        0.08        3.34      6.36 o 
  -4  -1   9       40.31       30.02      7.30 o 
  -3  -1   9      183.92      157.64     12.33 o 
  -2  -1   9        0.33       -3.80      5.00 o 
  -1  -1   9      190.63      165.22     13.59 o 
   0  -1   9      709.90      790.54     31.42 o 
   1  -1   9     1344.90     1498.48     55.50 o 
   2  -1   9      131.10      125.62      9.66 o 
   3  -1   9     1106.35     1008.57     43.53 o 
   4  -1   9      245.72      231.09     16.14 o 
   5  -1   9       83.30       93.16     14.89 o 
   6  -1   9       44.54       52.19     18.83 o 
   7  -1   9      140.51      142.37     17.63 o 
   8  -1   9        1.48       -3.87      7.74 o 
   9  -1   9        2.70       -1.23      8.99 o 
  -8   0   9        0.17       33.90     21.57 o 
  -7   0   9        4.56       28.99     14.89 o 
  -6   0   9        9.04       24.51     10.30 o 
  -5   0   9       72.10       81.07     11.20 o 
  -4   0   9        2.58        7.51     11.95 o 
  -3   0   9       41.27       35.33      7.45 o 
  -2   0   9      193.00      158.94     14.67 o 
  -1   0   9      395.03      352.67     18.92 o 
   0   0   9      640.15      718.44     28.40 o 
   1   0   9      407.27      396.07     17.68 o 
   2   0   9      432.47      422.29     18.58 o 
   3   0   9      348.88      371.48     19.37 o 
   4   0   9      782.22      695.98     31.98 o 
   5   0   9        0.90        2.19      6.14 o 
   6   0   9       40.52       54.24      9.80 o 
   7   0   9       68.89       93.70     26.02 o 
   8   0   9       39.08       55.30     28.93 o 
   9   0   9        1.30       20.83     13.87 o 
  -7   1   9        2.20       11.36     11.47 o 
  -6   1   9       23.65       17.96      9.80 o 
  -5   1   9        8.77       13.14      8.91 o 
  -4   1   9      139.36      151.60     13.25 o 
  -3   1   9        2.77       -0.27      5.70 o 
  -2   1   9      153.42      134.06     11.19 o 
  -1   1   9      343.64      306.66     20.11 o 
   0   1   9      404.57      376.59     16.89 o 
   1   1   9        0.63       -4.20      4.07 o 
   2   1   9      995.24      932.07     40.25 o 
   3   1   9       96.76      117.92     13.69 o 
   4   1   9      411.52      368.35     35.34 o 
   5   1   9       99.46      109.35     14.82 o 
   6   1   9       34.76       17.63     12.67 o 
   7   1   9       25.58       48.47     24.65 o 
   8   1   9       30.85       48.96     11.98 o 
   9   1   9       18.70       23.64      9.58 o 
  10   1   9        4.22       20.85     25.85 o 
  -7   2   9        3.36       18.31     10.32 o 
  -6   2   9        8.49        3.73      7.72 o 
  -5   2   9        1.40       -1.35      7.16 o 
  -4   2   9        3.39        1.51      6.35 o 
  -3   2   9      309.46      330.08     23.31 o 
  -2   2   9        1.97        4.34      5.33 o 
  -1   2   9      209.20      212.28     18.24 o 
   0   2   9      181.99      192.47     13.11 o 
   1   2   9     1530.88     1448.48     53.17 o 
   2   2   9      438.49      414.76     20.82 o 
   3   2   9      771.71      679.35     31.18 o 
   4   2   9        7.33        4.57      6.20 o 
   5   2   9        0.34       -1.28      5.67 o 
   6   2   9        3.42       -2.34      5.93 o 
   7   2   9       65.62       82.77     18.66 o 
   8   2   9        3.35       11.16      8.36 o 
   9   2   9       10.80       31.98      9.94 o 
  10   2   9        0.05        5.48     10.27 o 
  -7   3   9        2.27       -2.69     17.29 o 
  -6   3   9        1.09        7.10      9.69 o 
  -5   3   9       11.31       26.06      9.69 o 
  -4   3   9       49.84       56.95     11.89 o 
  -3   3   9      316.18      295.58     19.01 o 
  -2   3   9      240.91      232.59     16.32 o 
  -1   3   9        0.30       -1.34      5.57 o 
   0   3   9      169.55      163.07     12.36 o 
   1   3   9      612.48      580.79     23.97 o 
   2   3   9      268.21      270.59     18.99 o 
   3   3   9       37.98       46.47      8.01 o 
   4   3   9       69.41       65.91      9.19 o 
   5   3   9       22.72       11.18      6.38 o 
   6   3   9      408.09      414.27     23.32 o 
   7   3   9        0.00       -3.14      6.01 o 
   8   3   9        0.01       -0.43      8.65 o 
   9   3   9       14.09       16.95     13.19 o 
  10   3   9        0.31        9.93     23.62 o 
  -6   4   9        2.79       18.84     11.08 o 
  -5   4   9        3.28        7.07      9.22 o 
  -4   4   9      119.35      160.53     18.73 o 
  -3   4   9       21.59       14.05     11.37 o 
  -2   4   9       63.26       78.81     11.64 o 
  -1   4   9        0.20        2.37      6.38 o 
   0   4   9       40.44       27.08      9.77 o 
   1   4   9       33.52       40.48      7.88 o 
   2   4   9      114.70      126.16     12.23 o 
   3   4   9        5.62       -5.49      6.23 o 
   4   4   9        0.34       -6.44      5.79 o 
   5   4   9      203.17      180.69     14.52 o 
   6   4   9       24.60       37.33     11.94 o 
   7   4   9       22.11       18.42      7.55 o 
   8   4   9       10.13       17.89      8.03 o 
   9   4   9        0.82       -8.29     14.16 o 
  10   4   9       16.47       -0.32     20.03 o 
  -5   5   9        0.24        0.57     10.07 o 
  -4   5   9        2.00        2.17      9.05 o 
  -3   5   9       51.88       76.35     18.00 o 
  -2   5   9        3.69       -1.97      6.50 o 
  -1   5   9       68.52       95.53     11.21 o 
   0   5   9       11.96       17.33      7.14 o 
   1   5   9        0.21        3.59      6.52 o 
   2   5   9       72.06       87.49     10.24 o 
   3   5   9       54.77       55.70      8.76 o 
   4   5   9       44.44       43.68     10.21 o 
   5   5   9        0.80       16.23      7.47 o 
   6   5   9       83.56       66.57      9.83 o 
   7   5   9       11.88       28.43     18.23 o 
   8   5   9       34.67       24.83     15.97 o 
   9   5   9        3.14       -5.07     21.23 o 
  10   5   9       19.16       30.86     18.88 o 
  -4   6   9        1.14       17.78     10.91 o 
  -3   6   9        2.12       -2.05      8.57 o 
  -2   6   9       31.86       51.13     11.54 o 
  -1   6   9        1.07        4.99      6.78 o 
   0   6   9        3.03        9.85      7.20 o 
   1   6   9       10.25        8.83      7.14 o 
   2   6   9        1.52       -1.38      9.41 o 
   3   6   9       82.32       73.42     11.02 o 
   4   6   9      180.98      144.28     19.41 o 
   5   6   9        4.37       15.70      7.37 o 
   6   6   9       40.39       45.49      8.90 o 
   7   6   9       95.42      109.05     20.69 o 
   8   6   9        4.54       -9.70     12.56 o 
   9   6   9       33.39       29.10     17.97 o 
  10   6   9       13.16       22.53     18.38 o 
  -4   7   9        3.80       17.76     11.24 o 
  -3   7   9        5.55       -4.58      9.35 o 
  -2   7   9        5.09       12.39      9.83 o 
  -1   7   9        1.07       10.09      9.09 o 
   0   7   9        2.76        3.80      7.14 o 
   1   7   9        0.13        6.85      7.56 o 
   2   7   9        7.17       23.35     10.07 o 
   3   7   9       38.78       53.72      9.45 o 
   4   7   9        1.63        7.32      7.68 o 
   5   7   9        0.13       -3.59     12.25 o 
   6   7   9      226.26      232.73     57.52 o 
   7   7   9       13.75        5.51     15.75 o 
   8   7   9       15.47       -1.65     14.28 o 
   9   7   9       29.70       33.71     18.36 o 
  -2   8   9        7.45       23.39     11.05 o 
  -1   8   9        7.54       -0.43     20.88 o 
   0   8   9        0.04        5.27     13.18 o 
   1   8   9       10.08        7.99     16.60 o 
   2   8   9       30.26       47.36     12.24 o 
   3   8   9        3.73       -1.08     15.24 o 
   4   8   9      129.22      197.16     55.12 o 
   5   8   9       86.87       97.35     19.97 o 
   6   8   9       66.88       58.37     18.28 o 
   7   8   9       22.76       20.20     16.09 o 
   8   8   9       34.41       38.33     17.50 o 
   9   8   9        5.51        2.24     15.97 o 
  -1   9   9       10.27       16.01     11.50 o 
   0   9   9        1.32       21.78     10.78 o 
   1   9   9        4.74        9.93     11.30 o 
   2   9   9        9.63        4.45     11.98 o 
   3   9   9       36.03       40.74     27.05 o 
   4   9   9        8.99       29.79     25.68 o 
   5   9   9      108.16      139.83     23.20 o 
   6   9   9        8.83        4.71     14.96 o 
   7   9   9       25.50       16.47     15.29 o 
   8   9   9        3.34       12.21     24.65 o 
   4  10   9        4.80       19.17     24.99 o 
   5  10   9        0.68       -7.92     26.02 o 
   6  10   9       27.09       27.75     18.38 o 
   7  10   9        2.73       -2.66     17.28 o 
  -3  -9  10       29.94       15.75     31.15 o 
  -2  -9  10       11.48       36.55     22.58 o 
  -1  -9  10        4.31       -4.97     17.90 o 
   0  -9  10        0.69       14.07     37.32 o 
  -5  -8  10        1.78      -42.79     32.52 o 
  -4  -8  10        0.05       12.14     25.68 o 
  -3  -8  10        0.03       17.25     18.93 o 
  -2  -8  10       18.66       42.04     20.89 o 
  -1  -8  10        1.15       11.44     29.61 o 
   0  -8  10        0.89       -7.13     18.13 o 
   1  -8  10       10.14       31.47     19.22 o 
   2  -8  10       30.73       80.73     22.13 o 
  -6  -7  10        5.54       27.12     20.19 o 
  -5  -7  10        0.41      -31.80     36.46 o 
  -4  -7  10        0.32      -12.74     15.49 o 
  -3  -7  10       15.09       21.78     16.91 o 
  -2  -7  10       63.24       37.64     20.11 o 
  -1  -7  10       31.03       40.42     20.37 o 
   0  -7  10        0.24       -4.67     17.23 o 
   1  -7  10        5.88       19.31     17.35 o 
   2  -7  10       10.66       11.05     15.20 o 
   3  -7  10        6.96       -7.59     22.42 o 
   4  -7  10        8.80       12.54     11.19 o 
  -7  -6  10        2.28       21.27     18.83 o 
  -6  -6  10        6.33       -0.38     15.71 o 
  -5  -6  10       25.19        8.56     15.72 o 
  -4  -6  10       16.83       14.94     15.11 o 
  -3  -6  10      101.58      129.57     22.95 o 
  -2  -6  10       41.34       23.86     17.78 o 
  -1  -6  10      164.34      212.49     28.99 o 
   0  -6  10       18.66       -3.73     18.83 o 
   1  -6  10       14.60       18.76     43.99 o 
   2  -6  10       22.71       21.07      8.35 o 
   3  -6  10       15.26        2.66     28.24 o 
   4  -6  10       19.56       22.57     11.13 o 
   5  -6  10       11.71       12.19     13.18 o 
  -7  -5  10        0.50      -19.15     12.77 o 
  -6  -5  10       50.72       27.75     16.01 o 
  -5  -5  10       82.08       81.23     21.19 o 
  -4  -5  10       42.12       59.87     17.92 o 
  -3  -5  10        2.02       -4.13      8.84 o 
  -2  -5  10       93.99      115.39     15.78 o 
  -1  -5  10       47.87       39.00     23.11 o 
   0  -5  10      203.50      230.35     28.86 o 
   1  -5  10      166.01      183.72     18.51 o 
   2  -5  10      128.18      118.55     17.57 o 
   3  -5  10       17.14       18.01     20.71 o 
   4  -5  10       91.44      128.83     16.21 o 
   5  -5  10       21.82       15.55     10.60 o 
   6  -5  10        9.52       20.26     16.43 o 
  -7  -4  10        4.49      -15.54     10.36 o 
  -6  -4  10       41.57       69.58     19.73 o 
  -5  -4  10       19.40       10.72     15.06 o 
  -4  -4  10       10.46       -6.77     19.86 o 
  -3  -4  10       38.51       38.76     21.91 o 
  -2  -4  10       49.38       97.08     14.73 o 
  -1  -4  10      145.91      144.45     11.49 o 
   0  -4  10      662.02      721.39     39.57 o 
   1  -4  10      410.79      465.26     30.99 o 
   2  -4  10        0.93       -4.53      6.35 o 
   3  -4  10       24.89       21.71      9.41 o 
   4  -4  10        6.21       14.04     14.38 o 
   5  -4  10       38.43       47.43     11.98 o 
   6  -4  10        0.97        1.06      8.50 o 
   7  -4  10        0.76       -9.02     16.95 o 
  -8  -3  10        0.56       28.31     14.92 o 
  -7  -3  10       22.16       44.16     15.25 o 
  -6  -3  10       13.06       12.82     16.60 o 
  -5  -3  10       66.28       69.84     17.14 o 
  -4  -3  10       30.91       27.75     13.26 o 
  -3  -3  10      399.38      387.03     33.97 o 
  -2  -3  10       70.21       53.29      8.17 o 
  -1  -3  10      208.00      215.48     26.05 o 
   0  -3  10      209.74      222.66     21.20 o 
   1  -3  10       44.24       49.46      8.25 o 
   2  -3  10       15.64        7.47      7.75 o 
   3  -3  10        4.77       28.27      8.94 o 
   4  -3  10        1.06       -2.09      7.19 o 
   5  -3  10        0.05       -1.84      7.07 o 
   6  -3  10        0.04       -4.45      7.96 o 
   7  -3  10        0.19       -2.46      9.04 o 
   8  -3  10        1.23        5.14     10.41 o 
  -8  -2  10       10.59       23.37     14.06 o 
  -7  -2  10       26.78       27.36     13.21 o 
  -6  -2  10       48.44       45.09     14.40 o 
  -5  -2  10       20.31       33.58     13.66 o 
  -4  -2  10       52.78       41.00     13.77 o 
  -3  -2  10       51.65       22.13     18.75 o 
  -2  -2  10      403.23      374.77     20.82 o 
  -1  -2  10       19.95       15.27      6.86 o 
   0  -2  10       64.75       71.73      9.44 o 
   1  -2  10      162.61      151.00     13.94 o 
   2  -2  10      696.01      652.00     27.58 o 
   3  -2  10       59.81       27.50      8.78 o 
   4  -2  10        3.74       10.14      9.24 o 
   5  -2  10       36.72       57.25     10.97 o 
   6  -2  10        2.48        6.16      8.45 o 
   7  -2  10        1.74       10.26      9.25 o 
   8  -2  10        0.56        7.91     14.38 o 
  -7  -1  10        7.45       48.05     25.68 o 
  -6  -1  10       10.25       33.51     14.21 o 
  -5  -1  10       13.82       18.83     11.38 o 
  -4  -1  10      138.87      103.94     15.12 o 
  -3  -1  10      145.56      130.45     12.43 o 
  -2  -1  10       42.95       19.77      7.00 o 
  -1  -1  10       86.47       88.98     10.03 o 
   0  -1  10       21.06       24.92      6.64 o 
   1  -1  10       29.12       26.81      6.74 o 
   2  -1  10       56.86       39.83      7.79 o 
   3  -1  10       12.50       -2.54      5.77 o 
   4  -1  10       75.90       47.66      8.75 o 
   5  -1  10       61.50       73.17     17.80 o 
   6  -1  10        1.31        9.17      8.10 o 
   7  -1  10        0.03       -3.72      9.07 o 
   8  -1  10        7.76       21.87     17.12 o 
   9  -1  10        0.03        8.40     10.68 o 
  -7   0  10        2.46       25.83     13.41 o 
  -6   0  10       11.10       31.27     13.66 o 
  -5   0  10       82.48       98.47     11.40 o 
  -4   0  10       26.07       17.20      7.00 o 
  -3   0  10      195.28      177.90     13.78 o 
  -2   0  10       36.06       25.25      7.15 o 
  -1   0  10        2.53       11.44      6.16 o 
   0   0  10       18.04       10.71      5.95 o 
   1   0  10       98.50      102.92     10.13 o 
   2   0  10        0.02        1.62      5.87 o 
   3   0  10       11.25        5.63      6.66 o 
   4   0  10       25.22       22.59      6.92 o 
   5   0  10       53.01       45.01     13.68 o 
   6   0  10        0.37        1.15      7.09 o 
   7   0  10       55.63       44.47     10.21 o 
   8   0  10       25.97       19.31     13.52 o 
   9   0  10        8.91       14.46      9.78 o 
  -7   1  10        0.01       28.76     24.65 o 
  -6   1  10       15.26       34.16     11.81 o 
  -5   1  10        6.22       19.75      8.24 o 
  -4   1  10        1.83       -0.50      6.29 o 
  -3   1  10        2.62       -0.10      6.95 o 
  -2   1  10      217.41      211.16     21.91 o 
  -1   1  10      251.07      214.75     14.80 o 
   0   1  10        6.58        6.95      5.90 o 
   1   1  10        2.60        2.42      6.52 o 
   2   1  10        1.65       -7.73      5.15 o 
   3   1  10      270.58      281.06     30.83 o 
   4   1  10        7.30        6.02      7.32 o 
   5   1  10      269.08      287.38     42.62 o 
   6   1  10       44.76       46.69     10.78 o 
   7   1  10       39.62       33.20     10.44 o 
   8   1  10       89.39      135.18     22.25 o 
   9   1  10       22.57       26.13      9.80 o 
  -7   2  10        0.78       -0.61     10.12 o 
  -6   2  10        0.57       13.09     11.20 o 
  -5   2  10        1.75        5.93      8.21 o 
  -4   2  10        1.58        1.98      6.45 o 
  -3   2  10       10.12       31.81      8.33 o 
  -2   2  10        2.94        3.16      6.16 o 
  -1   2  10       43.64       40.54      7.47 o 
   0   2  10      182.32      149.78     11.77 o 
   1   2  10        2.83       13.15      7.21 o 
   2   2  10       12.32       10.87      6.21 o 
   3   2  10       25.15       30.45      7.40 o 
   4   2  10      449.92      434.98     29.41 o 
   5   2  10        8.13        1.55      6.39 o 
   6   2  10      304.79      329.04     26.54 o 
   7   2  10       55.60       63.76     16.64 o 
   8   2  10       16.44       11.99      7.62 o 
   9   2  10        9.98       14.72     11.30 o 
  10   2  10        8.65        8.22     10.96 o 
  -6   3  10        0.51        7.99     10.72 o 
  -5   3  10        2.47       12.55      8.42 o 
  -4   3  10       19.06        5.01      7.85 o 
  -3   3  10        0.58        0.03      8.72 o 
  -2   3  10       23.81       10.08      7.33 o 
  -1   3  10       45.21       52.11      8.96 o 
   0   3  10       13.01       10.93     13.31 o 
   1   3  10      495.02      433.74     22.60 o 
   2   3  10       69.08       62.59      8.79 o 
   3   3  10      176.47      171.58     25.59 o 
   4   3  10      103.50       94.87     10.86 o 
   5   3  10       10.47       15.93      7.74 o 
   6   3  10      245.74      230.06     17.18 o 
   7   3  10      172.87      192.62     15.81 o 
   8   3  10        1.12        1.79      6.92 o 
   9   3  10       24.00       17.91     15.12 o 
  10   3  10       14.05       58.20     30.47 o 
  -6   4  10        7.58       23.31     12.34 o 
  -5   4  10        5.09        9.02     10.11 o 
  -4   4  10       25.68       13.49      8.27 o 
  -3   4  10       10.51       17.59     11.91 o 
  -2   4  10       10.02       12.38      7.09 o 
  -1   4  10      174.42      183.96     20.68 o 
   0   4  10        2.16        8.98      9.34 o 
   1   4  10      224.19      267.95     17.30 o 
   2   4  10      334.13      321.38     21.89 o 
   3   4  10      428.86      417.86     42.73 o 
   4   4  10        7.81        6.54     14.21 o 
   5   4  10      531.70      555.14     49.83 o 
   6   4  10      475.53      502.50     27.58 o 
   7   4  10       89.60       81.65     12.79 o 
   8   4  10       63.66       65.44     10.98 o 
   9   4  10        0.12        5.55     15.58 o 
  10   4  10        7.00        0.04     17.89 o 
  -5   5  10        1.92        9.21     11.89 o 
  -4   5  10        3.61        7.33     10.19 o 
  -3   5  10        3.33       13.64      8.66 o 
  -2   5  10        7.26       15.80      7.99 o 
  -1   5  10       17.79       18.14      7.90 o 
   0   5  10      223.35      263.43     18.22 o 
   1   5  10        0.75       -6.99      6.36 o 
   2   5  10      232.04      298.10     21.80 o 
   3   5  10      212.13      175.00     23.15 o 
   4   5  10      438.91      492.10     25.81 o 
   5   5  10       32.66       48.01      9.53 o 
   6   5  10      112.98       96.82     18.62 o 
   7   5  10       21.51       30.96     10.93 o 
   8   5  10       52.11       19.27     23.62 o 
   9   5  10        0.27        3.07     16.57 o 
  10   5  10        0.03      -20.71     17.31 o 
  -4   6  10        0.11        9.75     11.13 o 
  -3   6  10        0.08      -12.73     16.09 o 
  -2   6  10       31.26        9.88      9.43 o 
  -1   6  10       43.46       53.34     15.59 o 
   0   6  10       51.68       57.02     10.16 o 
   1   6  10       36.17       18.56      9.74 o 
   2   6  10        0.78      -20.06     14.21 o 
   3   6  10      104.19      105.06     11.68 o 
   4   6  10       91.82       99.21     19.47 o 
   5   6  10        2.19       14.14      7.80 o 
   6   6  10       32.93       48.05      9.73 o 
   7   6  10       39.49       66.96     19.08 o 
   8   6  10        7.57      -10.58     14.76 o 
   9   6  10       16.77        0.56     17.18 o 
  -3   7  10        2.51       16.02     11.90 o 
  -2   7  10        0.40        4.79     10.10 o 
  -1   7  10       67.45       74.39     13.43 o 
   0   7  10        0.04       11.52      8.34 o 
   1   7  10       29.24       59.66     16.78 o 
   2   7  10       16.18       32.64     13.18 o 
   3   7  10       23.83       33.26     10.40 o 
   4   7  10        1.21        2.38      8.06 o 
   5   7  10       16.07       23.67      9.67 o 
   6   7  10        3.70        4.16     19.51 o 
   7   7  10        1.12       19.04     16.43 o 
   8   7  10       20.40       29.91     18.08 o 
   9   7  10        4.91       11.94     18.28 o 
  -2   8  10        0.71        4.63     11.30 o 
  -1   8  10        0.13        2.76      9.22 o 
   0   8  10       37.81       35.09     11.58 o 
   1   8  10        0.03       23.64     10.51 o 
   2   8  10       30.58       30.93     23.45 o 
   3   8  10        8.16        1.41      9.59 o 
   4   8  10       53.90       74.26     20.54 o 
   5   8  10        0.14        8.58     17.97 o 
   6   8  10       46.58       38.42     17.67 o 
   7   8  10        3.07       23.79     16.46 o 
   8   8  10        0.70       -9.15     15.37 o 
   9   8  10        1.45       -8.57     27.56 o 
   0   9  10        0.80       16.43     12.67 o 
   1   9  10       12.40       22.60     13.69 o 
   2   9  10        0.81      -16.43     10.96 o 
   3   9  10       12.77       15.41     24.31 o 
   4   9  10        4.57       10.61     23.97 o 
   5   9  10        2.07       -7.38     22.60 o 
   6   9  10        5.53        6.48     17.11 o 
   7   9  10        8.32        7.65     25.68 o 
   8   9  10        1.77       20.96     18.00 o 
   4  10  10        1.22       11.30     25.68 o 
   5  10  10        0.04       22.60     28.76 o 
   6  10  10        2.54       20.26     19.49 o 
  -4  -8  11        0.57      -30.81     36.29 o 
  -3  -8  11       14.20        6.47     20.89 o 
  -2  -8  11       21.32       28.16     22.02 o 
  -1  -8  11        3.99       10.19     20.65 o 
   0  -8  11       19.84       38.60     20.39 o 
   1  -8  11        3.38       18.95     30.13 o 
  -5  -7  11       14.78        0.16     17.34 o 
  -4  -7  11       26.15       56.15     41.77 o 
  -3  -7  11       13.59       -2.65     16.73 o 
  -2  -7  11       10.02        5.05     18.60 o 
  -1  -7  11        0.27       20.60     23.62 o 
   0  -7  11        2.39      -22.53     17.03 o 
   1  -7  11        1.60       18.50     25.16 o 
   2  -7  11        1.92       22.53     27.05 o 
   3  -7  11        4.61        6.16     23.62 o 
  -6  -6  11        1.92       -0.37     16.49 o 
  -5  -6  11       20.29       27.47     18.72 o 
  -4  -6  11       13.16       38.02     17.88 o 
  -3  -6  11       11.83        7.72     12.42 o 
  -2  -6  11        2.50       -1.42     18.15 o 
  -1  -6  11       47.71       62.19     22.42 o 
   0  -6  11        5.95       -6.70     24.14 o 
   1  -6  11       18.66       35.48     19.08 o 
   2  -6  11        0.41        8.33      8.50 o 
   3  -6  11        8.08       -8.40     22.77 o 
   4  -6  11       17.83        5.36      9.77 o 
   5  -6  11        0.55      -12.15     11.64 o 
  -7  -5  11        3.70        1.31     15.49 o 
  -6  -5  11       12.91        8.45     15.54 o 
  -5  -5  11       44.62       14.96     16.38 o 
  -4  -5  11       31.99        3.08     13.99 o 
  -3  -5  11        0.43       -6.50     12.39 o 
  -2  -5  11        6.14        8.01     10.57 o 
  -1  -5  11        1.30       -3.19     15.70 o 
   0  -5  11       33.01        2.96     16.46 o 
   1  -5  11       98.89       84.37     11.48 o 
   2  -5  11        0.59        4.67      6.94 o 
   3  -5  11        0.54       -2.70     14.04 o 
   4  -5  11        4.21       -3.68     14.21 o 
   5  -5  11        9.53        9.69     12.15 o 
   6  -5  11        6.32       -6.10     10.65 o 
  -7  -4  11        0.27        6.03     14.85 o 
  -6  -4  11       38.90       25.92     16.95 o 
  -5  -4  11       32.11       13.29     14.47 o 
  -4  -4  11        0.96        2.63     12.67 o 
  -3  -4  11       49.01       31.82     27.90 o 
  -2  -4  11        9.67        0.26     18.32 o 
  -1  -4  11        2.14       -5.05      9.66 o 
   0  -4  11       32.83       34.00     10.79 o 
   1  -4  11      249.45      222.53     19.37 o 
   2  -4  11       63.48       76.70     28.24 o 
   3  -4  11       16.09       14.99     10.27 o 
   4  -4  11       38.71       20.87     22.08 o 
   5  -4  11       23.17       26.98     11.66 o 
   6  -4  11       25.27       36.60     12.89 o 
   7  -4  11        0.62        2.52     10.44 o 
  -7  -3  11        0.26       25.42     15.12 o 
  -6  -3  11        0.01       -0.26     12.45 o 
  -5  -3  11       13.43       10.46     13.01 o 
  -4  -3  11       13.92       16.08     13.01 o 
  -3  -3  11        0.96       -6.78     10.89 o 
  -2  -3  11       32.07       32.36     13.54 o 
  -1  -3  11       44.98       33.22      7.66 o 
   0  -3  11      472.49      500.46     30.90 o 
   1  -3  11       15.25       15.08      7.02 o 
   2  -3  11       31.37       17.67      8.20 o 
   3  -3  11       43.26       56.90     20.37 o 
   4  -3  11       24.38       19.81     29.27 o 
   5  -3  11       18.66       16.18      9.74 o 
   6  -3  11       19.77       34.97     11.35 o 
   7  -3  11        6.07        5.25     10.28 o 
  -7  -2  11        0.03        9.76     13.39 o 
  -6  -2  11        8.92       12.12     22.25 o 
  -5  -2  11       10.61        9.16     11.00 o 
  -4  -2  11        0.03        5.99     11.13 o 
  -3  -2  11       28.53       21.69     12.08 o 
  -2  -2  11       24.73       17.21      7.49 o 
  -1  -2  11      173.80      172.11     14.07 o 
   0  -2  11        4.18       -1.48      6.01 o 
   1  -2  11       38.95       35.34      7.56 o 
   2  -2  11       12.09       10.79      6.51 o 
   3  -2  11       91.65       85.94     12.16 o 
   4  -2  11      155.10      154.30     16.32 o 
   5  -2  11      147.31      119.48     14.75 o 
   6  -2  11        7.62       14.31      8.78 o 
   7  -2  11       29.45       24.76     11.13 o 
   8  -2  11       14.53       22.76     12.02 o 
  -7  -1  11        3.73       21.32     12.82 o 
  -6  -1  11        5.96       16.15     11.89 o 
  -5  -1  11       25.17       17.57     14.38 o 
  -4  -1  11       14.73        7.45      6.66 o 
  -3  -1  11       18.18       15.89      7.14 o 
  -2  -1  11        2.69       -5.93      6.73 o 
  -1  -1  11      193.79      178.99     14.00 o 
   0  -1  11      320.75      325.12     19.62 o 
   1  -1  11      221.01      212.48     14.42 o 
   2  -1  11      183.89      143.16     18.90 o 
   3  -1  11      233.05      209.74     25.95 o 
   4  -1  11      528.70      457.75     29.45 o 
   5  -1  11       23.67       33.45     20.71 o 
   6  -1  11       55.69       70.87     22.77 o 
   7  -1  11        6.34       10.33     20.88 o 
   8  -1  11       10.96       11.61     10.68 o 
  -7   0  11        0.01       46.35     15.40 o 
  -6   0  11       21.81       65.29     16.28 o 
  -5   0  11       11.16        8.40      8.76 o 
  -4   0  11      101.00      100.25     11.43 o 
  -3   0  11        9.68       18.02      7.16 o 
  -2   0  11       69.91       75.59     12.20 o 
  -1   0  11      149.09      107.59     15.35 o 
   0   0  11      876.56      808.75     59.57 o 
   1   0  11      142.56      178.45     14.87 o 
   2   0  11      324.37      281.87     17.28 o 
   3   0  11      430.51      400.36     21.91 o 
   4   0  11      252.53      220.21     15.63 o 
   5   0  11       11.28        2.93      6.20 o 
   6   0  11       63.88       52.36     13.35 o 
   7   0  11        8.89        7.58      7.66 o 
   8   0  11        2.49       18.11      9.51 o 
   9   0  11        1.94       13.01      9.63 o 
  -6   1  11        5.10       10.63      9.47 o 
  -5   1  11       37.46       51.09     14.38 o 
  -4   1  11       22.77       21.75      8.71 o 
  -3   1  11       71.16       79.23     28.42 o 
  -2   1  11       48.88       57.45      9.75 o 
  -1   1  11      158.42      156.24     12.93 o 
   0   1  11        4.44       -2.60      6.05 o 
   1   1  11      422.54      423.77     26.05 o 
   2   1  11        8.74       15.70     14.03 o 
   3   1  11       79.86       55.97      9.04 o 
   4   1  11       43.67       37.64     10.82 o 
   5   1  11       42.75       51.32      8.83 o 
   6   1  11        0.26        0.59      7.12 o 
   7   1  11       13.09       23.83      9.76 o 
   8   1  11        0.25       20.43     18.15 o 
   9   1  11        2.15        2.16      8.75 o 
  -6   2  11        0.07        3.67     12.73 o 
  -5   2  11        1.12       15.59      8.41 o 
  -4   2  11       25.98       58.37     16.66 o 
  -3   2  11       46.79       55.00      9.37 o 
  -2   2  11       23.94       21.20      7.75 o 
  -1   2  11       29.23       22.57      7.35 o 
   0   2  11        4.55        3.28      7.31 o 
   1   2  11       70.95       44.38      9.95 o 
   2   2  11      288.46      263.08     20.01 o 
   3   2  11        2.84       -4.01      7.41 o 
   4   2  11        1.72       -3.22      7.63 o 
   5   2  11        1.10        1.34      6.59 o 
   6   2  11       40.94       48.85     11.00 o 
   7   2  11       18.10       16.81      9.53 o 
   8   2  11       24.21       31.96     10.82 o 
   9   2  11        7.13        1.71      9.24 o 
  -6   3  11        1.89        9.13     11.54 o 
  -5   3  11        7.54        8.55      9.03 o 
  -4   3  11       28.68       33.63      9.82 o 
  -3   3  11       54.95       77.96     11.17 o 
  -2   3  11       39.83       46.49      9.26 o 
  -1   3  11        4.49        3.65      6.40 o 
   0   3  11      454.35      484.15     25.54 o 
   1   3  11       83.58       81.63     11.45 o 
   2   3  11      143.12      123.58     11.77 o 
   3   3  11        1.37       -6.27      6.42 o 
   4   3  11       61.19       76.42     11.23 o 
   5   3  11       24.32       41.32      9.02 o 
   6   3  11       42.38       38.93     18.10 o 
   7   3  11        0.01        0.68      6.90 o 
   8   3  11        2.65        8.69      8.25 o 
   9   3  11        1.67       12.71      8.70 o 
  -5   4  11        9.92        9.74     10.38 o 
  -4   4  11        0.88       11.82      8.92 o 
  -3   4  11       68.75       86.67     12.42 o 
  -2   4  11       13.11       25.99      8.49 o 
  -1   4  11       24.24       25.53      8.01 o 
   0   4  11       12.50        7.23      6.50 o 
   1   4  11      220.74      267.68     20.84 o 
   2   4  11      100.29       86.80     31.33 o 
   3   4  11        0.11        2.59      7.76 o 
   4   4  11       79.52      106.16     26.23 o 
   5   4  11       16.04       18.60     15.76 o 
   6   4  11       48.80       43.45     11.39 o 
   7   4  11        8.41       13.11      7.97 o 
   8   4  11       49.11       53.91     10.30 o 
   9   4  11        6.74        5.08     17.84 o 
  -4   5  11        4.09        8.74     10.16 o 
  -3   5  11        0.09       11.94      8.27 o 
  -2   5  11        3.00        6.17      8.41 o 
  -1   5  11       10.72       13.80      8.26 o 
   0   5  11        6.22        7.46      7.50 o 
   1   5  11        1.67       10.30      8.24 o 
   2   5  11       19.03       18.52     15.58 o 
   3   5  11      109.49      139.89     15.72 o 
   4   5  11       14.90       15.40      9.76 o 
   5   5  11      174.32      184.81     15.65 o 
   6   5  11       71.33       61.99     15.49 o 
   7   5  11       52.63       47.55     15.00 o 
   8   5  11        0.18       -6.84     14.85 o 
   9   5  11       17.00        6.77     17.55 o 
  -3   6  11        0.03        1.94      9.49 o 
  -2   6  11        0.09       -8.20     10.09 o 
  -1   6  11        1.31       12.42     13.50 o 
   0   6  11        0.17       19.16      9.95 o 
   1   6  11       42.76       54.30     11.97 o 
   2   6  11        0.14       11.83     18.32 o 
   3   6  11       10.91       17.67     24.14 o 
   4   6  11       67.47       67.87     16.69 o 
   5   6  11       20.95       42.87     13.30 o 
   6   6  11       58.67       62.18     10.90 o 
   7   6  11       39.60       48.42     18.76 o 
   8   6  11        5.92       17.73     21.91 o 
   9   6  11       11.79        9.34     18.41 o 
  -2   7  11        4.23       17.30     10.58 o 
  -1   7  11        2.46       19.17     10.44 o 
   0   7  11        1.53       -2.71      8.32 o 
   1   7  11        1.36       11.08     10.39 o 
   2   7  11       72.20       95.40     16.78 o 
   3   7  11       21.46       22.08     10.39 o 
   4   7  11        1.36       -5.59      9.86 o 
   5   7  11       41.60       47.70     10.71 o 
   6   7  11       96.37      101.84     20.52 o 
   7   7  11        6.16        2.54     15.93 o 
   8   7  11       36.30       27.02     20.20 o 
   9   7  11       22.31       25.41     19.57 o 
  -1   8  11        0.01        4.44     11.47 o 
   0   8  11        0.62      -11.30      9.93 o 
   1   8  11       12.88       18.09     10.96 o 
   2   8  11        1.35       -6.21      9.89 o 
   3   8  11       13.31       14.62     10.01 o 
   4   8  11        2.50       -0.79     10.17 o 
   5   8  11       94.56       64.20     19.99 o 
   6   8  11       22.87       47.72     18.86 o 
   7   8  11       27.11       20.81     17.83 o 
   8   8  11        8.67        0.55     15.49 o 
   0   9  11        0.37      -17.97     11.98 o 
   1   9  11       10.17       20.20     14.04 o 
   2   9  11        5.43       38.00     16.43 o 
   3   9  11       18.72       27.41     17.12 o 
   4   9  11       36.05       42.79     27.73 o 
   5   9  11        4.43        9.59     22.94 o 
   6   9  11       25.65       36.67     23.45 o 
   7   9  11       12.51       16.43     18.88 o 
   4  10  11        6.98       30.81     28.42 o 
  -3  -8  12       10.72        8.95     21.98 o 
  -2  -8  12       24.11       22.87     22.02 o 
  -1  -8  12        9.59        0.00     35.61 o 
   0  -8  12        1.20       32.01     21.46 o 
  -4  -7  12        2.79      -34.92     34.92 o 
  -3  -7  12       11.83      -35.26     34.58 o 
  -2  -7  12        4.38      -17.30     16.97 o 
  -1  -7  12       31.06       19.86     20.65 o 
   0  -7  12       24.97       58.41     23.68 o 
   1  -7  12       24.89       50.13     21.78 o 
   2  -7  12        3.60       28.42     28.07 o 
  -5  -6  12        1.97      -19.06     16.21 o 
  -4  -6  12       47.43        6.50     20.54 o 
  -3  -6  12       43.23       71.21     39.71 o 
  -2  -6  12       23.19       29.00     21.28 o 
  -1  -6  12       16.42       -3.37     18.30 o 
   0  -6  12       61.86       73.64     24.26 o 
   1  -6  12       13.83       35.06     19.19 o 
   2  -6  12       11.77      -16.09     18.83 o 
   3  -6  12        2.74        2.25      9.16 o 
   4  -6  12        5.75       26.48     12.14 o 
  -6  -5  12       28.38       45.80     20.22 o 
  -5  -5  12       35.81       43.42     36.12 o 
  -4  -5  12       44.49       25.50     16.99 o 
  -3  -5  12       62.37       50.41     17.94 o 
  -2  -5  12       55.12       63.61     18.46 o 
  -1  -5  12       34.55       20.26     26.88 o 
   0  -5  12       63.05       53.03     20.97 o 
   1  -5  12       55.71       61.02     11.15 o 
   2  -5  12        2.78        2.05     19.86 o 
   3  -5  12       29.46       24.22     10.51 o 
   4  -5  12        7.43       -3.16      9.04 o 
   5  -5  12        7.45       19.43     13.01 o 
  -6  -4  12       44.24       22.56     16.76 o 
  -5  -4  12       48.83       43.84     18.32 o 
  -4  -4  12        1.83       25.29     16.09 o 
  -3  -4  12       10.90        6.34     13.73 o 
  -2  -4  12       15.87        8.99     13.92 o 
  -1  -4  12      103.49      116.33     17.69 o 
   0  -4  12       80.14       70.19     10.71 o 
   1  -4  12       80.06       82.36     11.60 o 
   2  -4  12       28.43       36.43     10.01 o 
   3  -4  12       28.72       29.96     10.07 o 
   4  -4  12       38.69       41.71     11.93 o 
   5  -4  12        0.11       14.04     11.98 o 
   6  -4  12        5.02        0.13     10.93 o 
  -6  -3  12       16.84       33.11     15.50 o 
  -5  -3  12        1.21        5.95     13.57 o 
  -4  -3  12       26.95       26.04     14.75 o 
  -3  -3  12        3.94       -1.25     11.21 o 
  -2  -3  12       74.00       95.41     19.11 o 
  -1  -3  12      117.24      101.55     19.11 o 
   0  -3  12       27.60       26.37      7.53 o 
   1  -3  12        4.71       12.86     12.23 o 
   2  -3  12       36.03       28.47     11.64 o 
   3  -3  12       16.75       12.08     16.95 o 
   4  -3  12       32.70       24.74     10.26 o 
   5  -3  12        0.93        8.13      9.42 o 
   6  -3  12        0.76        1.38      9.25 o 
   7  -3  12        4.91        7.22     10.28 o 
  -7  -2  12        5.49       29.88     14.89 o 
  -6  -2  12       12.99       50.18     15.09 o 
  -5  -2  12        3.67        1.23     12.08 o 
  -4  -2  12       66.33       46.28     15.35 o 
  -3  -2  12       98.11      105.94     19.40 o 
  -2  -2  12       12.46       13.04      7.31 o 
  -1  -2  12       11.92       20.30      8.15 o 
   0  -2  12        1.65       -6.94      6.40 o 
   1  -2  12       71.33       57.10      9.38 o 
   2  -2  12       18.57        8.14      6.69 o 
   3  -2  12        3.19        1.45      7.18 o 
   4  -2  12       62.09       46.30     15.58 o 
   5  -2  12        0.02       22.54      9.85 o 
   6  -2  12        0.22        1.60      8.05 o 
   7  -2  12       12.21       26.62     20.88 o 
  -6  -1  12        0.31        8.98     11.48 o 
  -5  -1  12       11.85       36.11     25.33 o 
  -4  -1  12        4.40       24.85     11.98 o 
  -3  -1  12      171.80      141.48     17.17 o 
  -2  -1  12       45.96       52.89     11.18 o 
  -1  -1  12        3.71        5.69      7.05 o 
   0  -1  12       19.49       10.68      7.97 o 
   1  -1  12      169.62      160.42     18.20 o 
   2  -1  12        0.21       -7.76      6.43 o 
   3  -1  12       92.72      104.43     11.28 o 
   4  -1  12      122.23       87.70     19.34 o 
   5  -1  12       27.08       12.61      8.39 o 
   6  -1  12       14.04        3.44      8.13 o 
   7  -1  12        7.22       14.72      9.19 o 
   8  -1  12        5.95       19.00     10.50 o 
  -6   0  12        2.54       22.77     15.58 o 
  -5   0  12        6.91       38.44     14.47 o 
  -4   0  12       28.83       30.33     17.07 o 
  -3   0  12        1.69       -1.96      7.97 o 
  -2   0  12       65.44       61.49      9.42 o 
  -1   0  12       22.23        2.75      7.45 o 
   0   0  12       15.90        0.29     10.75 o 
   1   0  12       50.90       45.31     12.21 o 
   2   0  12        0.31        2.09      7.08 o 
   3   0  12      184.05      195.90     15.83 o 
   4   0  12        0.34       -5.03      5.54 o 
   5   0  12       27.42       36.21      8.93 o 
   6   0  12       26.44       44.39     14.55 o 
   7   0  12        3.37        6.41      8.50 o 
   8   0  12        3.98       10.75      9.80 o 
  -6   1  12        5.71       42.34     25.85 o 
  -5   1  12        0.36       23.39     10.06 o 
  -4   1  12        0.03        5.43     18.87 o 
  -3   1  12        0.56        7.87      7.08 o 
  -2   1  12       42.58       48.00      8.82 o 
  -1   1  12        4.37       13.25      7.12 o 
   0   1  12       77.51       68.26     11.62 o 
   1   1  12       52.85       60.95     10.99 o 
   2   1  12      218.86      250.66     22.69 o 
   3   1  12       34.19       26.24      8.69 o 
   4   1  12      143.73      139.65     15.41 o 
   5   1  12       42.60       23.81      7.76 o 
   6   1  12      180.57      162.53     14.80 o 
   7   1  12       15.68       35.87      9.95 o 
   8   1  12       21.07       12.70      8.78 o 
   9   1  12       13.04       30.90     11.08 o 
  -6   2  12        0.00        7.01     11.54 o 
  -5   2  12        1.22       -1.94     36.80 o 
  -4   2  12       12.50        6.73      8.41 o 
  -3   2  12        0.15       -2.76      6.93 o 
  -2   2  12       59.95       38.95     10.39 o 
  -1   2  12       16.16       11.08     12.84 o 
   0   2  12        0.29       -2.33      7.07 o 
   1   2  12       24.75        2.60     14.72 o 
   2   2  12      159.57      171.43     21.40 o 
   3   2  12      221.16      255.58     34.92 o 
   4   2  12       25.07        2.69      9.59 o 
   5   2  12       85.89       73.16     12.15 o 
   6   2  12      126.93       96.99     13.53 o 
   7   2  12      118.41      106.30     14.91 o 
   8   2  12       11.43       31.50     11.64 o 
   9   2  12        1.16        1.15     14.72 o 
  -5   3  12        0.02       -4.81      8.78 o 
  -4   3  12        0.25        1.04     13.15 o 
  -3   3  12       39.73       50.82     10.81 o 
  -2   3  12        0.15        2.91     12.55 o 
  -1   3  12       31.27       24.40      8.16 o 
   0   3  12       11.93       22.43     13.35 o 
   1   3  12       46.23       53.70     10.74 o 
   2   3  12        0.46       -1.92      7.71 o 
   3   3  12      245.03      267.77     43.83 o 
   4   3  12        8.28       -3.28      7.54 o 
   5   3  12       59.02       71.44     11.20 o 
   6   3  12      140.64      150.85     14.84 o 
   7   3  12       30.86       15.28     13.43 o 
   8   3  12       11.01       10.10      8.33 o 
   9   3  12        0.07        2.49      9.29 o 
  -4   4  12        4.46       10.93     15.00 o 
  -3   4  12        0.38       10.82      8.70 o 
  -2   4  12       19.86       19.16      8.99 o 
  -1   4  12       10.55        9.33      7.49 o 
   0   4  12      122.94      103.43     13.57 o 
   1   4  12       29.27        8.47      9.41 o 
   2   4  12       56.97       69.89     16.60 o 
   3   4  12       11.53        0.35      8.54 o 
   4   4  12      133.10      149.57     14.48 o 
   5   4  12      113.93      125.83     13.42 o 
   6   4  12       75.83       67.72     14.94 o 
   7   4  12       14.83       21.74      8.76 o 
   8   4  12       40.31       26.98     13.22 o 
   9   4  12        2.37        7.97      9.59 o 
  -4   5  12        8.65       14.85     11.90 o 
  -3   5  12        6.91       16.15     14.03 o 
  -2   5  12        4.27        1.70      7.80 o 
  -1   5  12       58.68       73.83     14.26 o 
   0   5  12       27.19        8.73      9.12 o 
   1   5  12       37.08       47.33     27.56 o 
   2   5  12       69.22       80.77     14.38 o 
   3   5  12       67.36       63.68     12.73 o 
   4   5  12      134.37      150.68     24.44 o 
   5   5  12      237.60      243.50     18.79 o 
   6   5  12       11.06        9.99      8.97 o 
   7   5  12       30.95       38.47      9.77 o 
   8   5  12        4.48       -3.99      9.57 o 
   9   5  12        6.78       16.35     19.11 o 
  -3   6  12        4.99       22.25     12.06 o 
  -2   6  12        0.86        7.24     13.09 o 
  -1   6  12       39.49       66.43     18.72 o 
   0   6  12       20.78       13.17     10.21 o 
   1   6  12       27.12       42.54     20.71 o 
   2   6  12       16.19       25.44     10.58 o 
   3   6  12      224.44      232.11     22.25 o 
   4   6  12        4.20       -1.66      9.20 o 
   5   6  12        0.72       -5.27      8.28 o 
   6   6  12       16.34       31.09     10.40 o 
   7   6  12        0.86        7.88     14.85 o 
   8   6  12        6.13        3.77     33.89 o 
   9   6  12        0.73        2.61     22.08 o 
  -2   7  12       13.63       14.52     19.86 o 
  -1   7  12        0.50      -16.95     11.30 o 
   0   7  12       16.99       24.36     11.56 o 
   1   7  12        7.15        8.76     20.37 o 
   2   7  12       14.22       19.35     23.62 o 
   3   7  12        4.89       26.00     12.15 o 
   4   7  12       19.18        2.69     10.44 o 
   5   7  12       57.45      106.06     15.69 o 
   6   7  12        0.18        1.77     15.40 o 
   7   7  12        2.56       20.27     17.76 o 
   8   7  12        0.88       -4.53     17.11 o 
   0   8  12        0.41       -3.08     12.32 o 
   1   8  12        4.83       16.81     32.35 o 
   2   8  12        4.65       23.89     18.32 o 
   3   8  12        3.08       31.28     11.57 o 
   4   8  12        0.02       11.04     22.77 o 
   5   8  12        1.23       23.28     27.05 o 
   6   8  12        6.31        2.86     16.94 o 
   7   8  12        2.39       22.67     18.02 o 
   8   8  12        1.58        4.60     17.89 o 
   1   9  12        0.01        9.59     13.69 o 
   2   9  12        1.59       -6.50     13.35 o 
   3   9  12        7.39       13.08     39.03 o 
   4   9  12        4.19        9.24     24.31 o 
   5   9  12        0.57       -7.53     24.65 o 
   6   9  12        1.76        8.56     24.31 o 
  -3  -7  13        5.59       -6.50     41.77 o 
  -2  -7  13        1.03      -23.28     38.69 o 
  -1  -7  13        8.29       14.80     22.42 o 
   0  -7  13        2.16       22.14     22.17 o 
   1  -7  13        2.90       19.51     29.10 o 
  -4  -6  13        2.81      -41.14     48.96 o 
  -3  -6  13        0.08      -30.13     34.58 o 
  -2  -6  13        0.18        3.77     37.32 o 
  -1  -6  13        0.55       -7.89     21.74 o 
   0  -6  13        0.45        2.88     20.20 o 
   1  -6  13       12.00       -1.03     24.31 o 
   2  -6  13        0.04      -10.61     22.25 o 
   3  -6  13        9.12       19.86     11.81 o 
  -5  -5  13        6.10        8.34     30.47 o 
  -4  -5  13        1.72      -19.50     22.60 o 
  -3  -5  13        1.50       10.66     15.40 o 
  -2  -5  13        0.38       23.27     17.35 o 
  -1  -5  13       11.85       -1.45     39.88 o 
   0  -5  13        0.95       -9.75     45.02 o 
   1  -5  13       21.84       26.02     24.31 o 
   2  -5  13       25.13       14.66     10.01 o 
   3  -5  13       13.06       28.79     11.54 o 
   4  -5  13        2.48        8.71     10.65 o 
   5  -5  13        2.25      -11.86     10.14 o 
  -6  -4  13        0.30        0.76     15.93 o 
  -5  -4  13       10.97       -3.61     23.28 o 
  -4  -4  13        2.86       12.69     15.13 o 
  -3  -4  13        7.21       -0.31     16.60 o 
  -2  -4  13       23.91       16.21     19.17 o 
  -1  -4  13        0.66       -7.67     22.08 o 
   0  -4  13       80.64      110.74     23.44 o 
   1  -4  13       32.60        9.95      9.12 o 
   2  -4  13       62.10       43.80     17.63 o 
   3  -4  13       30.58       16.72      9.83 o 
   4  -4  13       19.37       26.82     23.45 o 
   5  -4  13       22.13        2.17     16.95 o 
   6  -4  13        8.89       19.51     19.34 o 
  -6  -3  13        0.18        8.49     15.44 o 
  -5  -3  13        1.29       10.15     13.77 o 
  -4  -3  13        9.64        2.42     13.07 o 
  -3  -3  13       11.83       32.88     25.16 o 
  -2  -3  13        7.16       19.84     14.89 o 
  -1  -3  13      259.74      282.47     81.31 o 
   0  -3  13      146.47      119.18     18.89 o 
   1  -3  13       43.80       59.37     27.56 o 
   2  -3  13       49.14       38.46     10.21 o 
   3  -3  13      168.56      165.59     17.99 o 
   4  -3  13       21.21       15.09     10.16 o 
   5  -3  13       14.82       36.34     11.71 o 
   6  -3  13        0.09       -1.09      9.90 o 
  -6  -2  13        1.57       24.32     17.29 o 
  -5  -2  13       16.28       24.37     16.09 o 
  -4  -2  13        8.51       31.22     14.89 o 
  -3  -2  13       22.59       34.46     14.61 o 
  -2  -2  13       44.31       33.16      9.40 o 
  -1  -2  13      119.39       97.90     23.33 o 
   0  -2  13       44.16       60.10     11.09 o 
   1  -2  13        0.38        5.16      6.86 o 
   2  -2  13        0.49       -3.68      6.66 o 
   3  -2  13       51.15       41.35     13.35 o 
   4  -2  13       91.64       57.82     12.54 o 
   5  -2  13        1.99        0.64      9.37 o 
   6  -2  13       17.75       18.87     16.60 o 
   7  -2  13        0.64        4.25     10.35 o 
  -6  -1  13        3.03       17.76     14.96 o 
  -5  -1  13        8.35       25.58     13.92 o 
  -4  -1  13       40.09       31.51     13.98 o 
  -3  -1  13        5.68        5.13      8.96 o 
  -2  -1  13       61.11       60.68     10.20 o 
  -1  -1  13        3.05        6.55      7.56 o 
   0  -1  13       44.17       45.07     10.83 o 
   1  -1  13       28.63       15.69     14.21 o 
   2  -1  13        1.98       -9.72      6.50 o 
   3  -1  13       41.83       54.92     14.73 o 
   4  -1  13      154.14      121.23     15.09 o 
   5  -1  13       36.99       32.07     16.43 o 
   6  -1  13       21.44       14.18     12.50 o 
   7  -1  13       10.95       10.50     15.41 o 
   8  -1  13        2.75       12.97      9.94 o 
  -6   0  13        0.08       30.49     14.92 o 
  -5   0  13       11.53       14.27     22.77 o 
  -4   0  13       27.93       29.49      9.29 o 
  -3   0  13       14.93       18.00      8.47 o 
  -2   0  13       15.57       20.50      8.07 o 
  -1   0  13      240.51      171.16     27.28 o 
   0   0  13       49.44       45.96     17.97 o 
   1   0  13      174.79      196.58     17.78 o 
   2   0  13       74.54       66.52     10.30 o 
   3   0  13      145.43      130.96     12.91 o 
   4   0  13       15.27       33.26      9.70 o 
   5   0  13      139.00      158.06     14.62 o 
   6   0  13        9.36        4.07     12.84 o 
   7   0  13        5.18        1.43      9.36 o 
   8   0  13        4.38        3.72     12.32 o 
  -5   1  13        5.07       22.05     22.48 o 
  -4   1  13       10.63       26.39     11.30 o 
  -3   1  13       33.17       53.84      9.67 o 
  -2   1  13       32.97       43.40     18.86 o 
  -1   1  13      135.51      133.50     25.41 o 
   0   1  13      159.89      161.61     36.12 o 
   1   1  13       40.66       51.39     11.19 o 
   2   1  13      146.66      177.03     17.10 o 
   3   1  13       66.51       59.42     10.09 o 
   4   1  13       20.08       27.09      8.19 o 
   5   1  13        2.94        2.78     11.69 o 
   6   1  13       17.01       32.41      9.05 o 
   7   1  13       13.84       22.90     10.20 o 
   8   1  13        2.45        2.55     11.64 o 
  -5   2  13        0.33       11.08     10.57 o 
  -4   2  13        7.68        7.53     15.75 o 
  -3   2  13        8.49        2.34      9.54 o 
  -2   2  13       36.59       48.62      9.74 o 
  -1   2  13        5.32        8.73     13.84 o 
   0   2  13      119.68      108.50     21.74 o 
   1   2  13       38.23       42.53     10.99 o 
   2   2  13        0.18        0.16      7.79 o 
   3   2  13        0.04        1.92      8.85 o 
   4   2  13        0.41       -0.01     10.41 o 
   5   2  13        6.20        7.52      6.90 o 
   6   2  13        4.86        2.59      7.70 o 
   7   2  13        1.09        4.67      8.16 o 
   8   2  13       11.92        7.83      9.82 o 
   9   2  13        9.85       40.22     12.42 o 
  -5   3  13        2.74        3.69      9.80 o 
  -4   3  13        2.59       10.25      9.64 o 
  -3   3  13        3.74       12.34     14.68 o 
  -2   3  13        0.38       -8.83     10.59 o 
  -1   3  13       18.65       22.64      8.53 o 
   0   3  13        0.06       -8.73      7.35 o 
   1   3  13      166.32      168.29     21.57 o 
   2   3  13        4.11       -9.33     10.61 o 
   3   3  13       44.75       44.53     17.29 o 
   4   3  13       31.38       31.78     11.39 o 
   5   3  13        0.33       -5.84      7.45 o 
   6   3  13       39.56       39.07     17.02 o 
   7   3  13        0.03        2.57     12.47 o 
   8   3  13       10.05        8.93      8.59 o 
   9   3  13        1.09       -1.71     10.27 o 
  -4   4  13        5.83       10.56     12.66 o 
  -3   4  13        6.08       11.52      9.73 o 
  -2   4  13        0.01        5.11      8.42 o 
  -1   4  13        6.54        7.90     11.81 o 
   0   4  13       15.60       44.92     10.70 o 
   1   4  13        0.00        3.22      7.71 o 
   2   4  13        1.55       -8.08      8.36 o 
   3   4  13       18.68       33.60     10.50 o 
   4   4  13        2.62        1.37      7.85 o 
   5   4  13       55.36       74.39     11.92 o 
   6   4  13        4.45       -3.38      8.49 o 
   7   4  13       13.00       10.99      9.08 o 
   8   4  13        2.82       -1.29      9.10 o 
   9   4  13       15.05       32.04     11.38 o 
  -3   5  13        1.09       10.23     10.15 o 
  -2   5  13        3.23       12.19     12.06 o 
  -1   5  13        8.96       21.32     10.61 o 
   0   5  13        0.23        9.12     14.04 o 
   1   5  13       16.06       15.78      9.54 o 
   2   5  13        3.80        0.13     12.15 o 
   3   5  13       40.76       37.92     11.96 o 
   4   5  13        5.45       14.72     10.04 o 
   5   5  13      103.78      105.21     31.33 o 
   6   5  13       18.39       19.48     13.22 o 
   7   5  13        9.20       19.12      9.75 o 
   8   5  13       13.53        7.45      8.87 o 
   9   5  13       27.29        9.29     20.91 o 
  -2   6  13        0.26        1.40     13.87 o 
  -1   6  13        0.84       13.21     10.66 o 
   0   6  13       28.51       36.59     12.33 o 
   1   6  13        0.07       -7.99      8.88 o 
   2   6  13       25.09       33.39     10.89 o 
   3   6  13        3.51        7.78     11.14 o 
   4   6  13       45.67       44.70     12.81 o 
   5   6  13       18.84       26.37     11.08 o 
   6   6  13       76.33       60.58     12.46 o 
   7   6  13        4.70        8.64      9.37 o 
   8   6  13        0.62        1.24     17.98 o 
  -1   7  13        0.01       13.01     13.35 o 
   0   7  13        0.22      -11.96     18.15 o 
   1   7  13       31.05       25.25     11.56 o 
   2   7  13        9.40      -10.22      8.71 o 
   3   7  13       16.87       12.34     10.78 o 
   4   7  13        1.02       14.04     11.54 o 
   5   7  13       26.56       42.73     13.04 o 
   6   7  13        7.90       17.17     10.05 o 
   7   7  13       37.12       20.57     17.85 o 
   8   7  13        7.75        9.72     20.05 o 
   0   8  13        0.83        9.93     14.04 o 
   1   8  13        5.99       20.05     36.29 o 
   2   8  13       12.70       23.93     28.93 o 
   3   8  13        0.14        8.51     10.83 o 
   4   8  13        3.95       27.36     16.78 o 
   5   8  13       23.80       62.85     14.53 o 
   6   8  13       12.84      -17.80     20.54 o 
   7   8  13       10.60       29.80     20.67 o 
   3   9  13       10.04       32.99     31.67 o 
   4   9  13       13.84       38.69     29.79 o 
  -3  -6  14        7.56      -40.06     32.18 o 
  -2  -6  14        9.39      -13.01     36.97 o 
  -1  -6  14       12.46      -47.25     31.50 o 
   0  -6  14       13.30       10.61     27.05 o 
   1  -6  14        5.75      -27.05     24.99 o 
   2  -6  14        1.18       -9.24     23.62 o 
  -4  -5  14       17.38       27.80     21.74 o 
  -3  -5  14       17.15       23.98     24.14 o 
  -2  -5  14       14.79       18.83     35.95 o 
  -1  -5  14       30.67      -26.36     33.21 o 
   0  -5  14       10.53       11.98     24.99 o 
   1  -5  14       13.06       52.72     28.76 o 
   2  -5  14        0.23       11.81     12.32 o 
   3  -5  14        1.10       -0.63     10.13 o 
   4  -5  14       20.14       39.30     13.27 o 
  -5  -4  14       15.30       18.26     18.51 o 
  -4  -4  14       24.83       19.50     17.22 o 
  -3  -4  14        9.81       12.80     17.46 o 
  -2  -4  14       40.69        1.04     15.28 o 
  -1  -4  14       32.23        8.40     21.91 o 
   1  -4  14        2.69       32.00     16.60 o 
   2  -4  14       21.04       11.21     10.24 o 
   3  -4  14        1.70       18.96     12.67 o 
   4  -4  14       10.04       -4.43      9.17 o 
   5  -4  14        0.03        7.67     13.69 o 
  -5  -3  14        0.42        6.80     14.52 o 
  -4  -3  14        0.75       -5.20     14.25 o 
  -3  -3  14       17.95       16.16     19.51 o 
  -2  -3  14       44.11       39.84     17.57 o 
  -1  -3  14       23.81       33.29     17.00 o 
   0  -3  14        0.13       15.16      8.66 o 
   1  -3  14       21.91       24.22      9.04 o 
   2  -3  14        0.29        6.92      8.48 o 
   3  -3  14        3.50       16.07     23.11 o 
   4  -3  14       13.82        6.93     19.34 o 
   5  -3  14        4.27       22.30     10.94 o 
   6  -3  14        2.67       26.03     12.01 o 
  -5  -2  14        0.17        3.30     12.82 o 
  -4  -2  14        0.70       -7.70     19.51 o 
  -3  -2  14       33.20       37.82     16.03 o 
  -2  -2  14        7.00        5.68     13.29 o 
  -1  -2  14        2.12       -3.70      8.29 o 
   0  -2  14       13.66       11.59     25.16 o 
   1  -2  14        0.01       -2.98      7.21 o 
   2  -2  14        6.92        6.50      7.37 o 
   3  -2  14        1.68        3.21      8.75 o 
   4  -2  14       10.74       -4.45     19.17 o 
   5  -2  14        5.34       29.67     11.47 o 
   6  -2  14        0.78        0.81      9.33 o 
  -5  -1  14        0.04       19.74     14.89 o 
  -4  -1  14        4.71        8.06     12.80 o 
  -3  -1  14        0.03        7.08     12.95 o 
  -2  -1  14        0.54        2.87      7.76 o 
  -1  -1  14        4.78        6.89      8.23 o 
   0  -1  14       34.91        6.01     13.18 o 
   1  -1  14        0.05        2.32      8.93 o 
   2  -1  14        0.67        0.27      6.92 o 
   3  -1  14      101.33       94.15     11.81 o 
   4  -1  14       36.48       26.73     10.68 o 
   5  -1  14       21.55       40.95     10.86 o 
   6  -1  14       10.89        2.58      9.85 o 
   7  -1  14       12.35       21.68     11.54 o 
  -5   0  14        1.75       33.29     15.60 o 
  -4   0  14        0.72       23.70     13.30 o 
  -3   0  14        0.71       -0.37      7.54 o 
  -2   0  14        0.36       -1.60      9.63 o 
  -1   0  14        1.79        8.23     15.92 o 
   0   0  14        1.67      -11.27      8.39 o 
   1   0  14        7.16        2.60      8.61 o 
   2   0  14      184.81      152.19     16.58 o 
   3   0  14       79.96       54.39     10.18 o 
   4   0  14       12.75       17.75      8.12 o 
   5   0  14        5.86       -9.13      7.35 o 
   6   0  14       37.85       53.11     12.22 o 
   7   0  14        0.49       11.75      9.49 o 
   8   0  14        6.12        8.40     10.55 o 
  -5   1  14        4.83       42.89     25.33 o 
  -4   1  14        0.41       16.83     15.02 o 
  -3   1  14        1.28        8.04     16.90 o 
  -2   1  14       34.38       20.60     11.80 o 
  -1   1  14       14.20        3.63     18.49 o 
   0   1  14       30.37       30.07     10.73 o 
   1   1  14        9.96        1.56      9.16 o 
   2   1  14       53.44       43.19     11.64 o 
   3   1  14       46.56       52.37     10.90 o 
   4   1  14        0.64       -1.94      7.31 o 
   5   1  14       50.57       49.71     10.36 o 
   6   1  14       27.43       35.48     10.62 o 
   7   1  14       23.10       36.68     11.90 o 
   8   1  14       10.71       31.84     19.17 o 
  -4   2  14        2.88       19.02     27.16 o 
  -3   2  14       12.85       49.24     13.87 o 
  -2   2  14       29.37       51.08      9.96 o 
  -1   2  14       35.58       38.27     10.37 o 
   0   2  14        5.09        0.53     14.04 o 
   1   2  14      118.58      112.84     15.19 o 
   2   2  14       14.12        4.53      9.02 o 
   3   2  14       84.67       85.01     13.78 o 
   4   2  14       48.43       46.99     14.75 o 
   5   2  14       59.53       74.67     11.52 o 
   6   2  14       20.41       35.49     13.21 o 
   7   2  14       63.88       69.32     17.63 o 
   8   2  14       11.81       20.63     10.89 o 
  -4   3  14        4.28       16.41     12.28 o 
  -3   3  14        0.03       15.37     11.59 o 
  -2   3  14        8.51       22.06     10.77 o 
  -1   3  14       13.72       16.78      9.85 o 
   0   3  14       38.24       40.71     17.63 o 
   1   3  14       19.76       32.33     11.09 o 
   2   3  14      172.88      230.07     38.69 o 
   3   3  14        0.22       -7.27     15.41 o 
   4   3  14       49.32       61.42     12.52 o 
   5   3  14       73.35       61.48     12.85 o 
   6   3  14       46.61       74.20     14.02 o 
   7   3  14       13.01        5.40      9.19 o 
   8   3  14        3.90       -4.14      9.59 o 
  -3   4  14        0.11       -0.06      9.96 o 
  -2   4  14        0.03       21.60     11.58 o 
  -1   4  14       23.53       58.55     15.75 o 
   0   4  14       72.52       88.90     14.04 o 
   1   4  14       13.20       -6.99     10.96 o 
   2   4  14       13.94       22.77     19.34 o 
   3   4  14       10.99       18.08     11.13 o 
   4   4  14        4.29       11.85     17.29 o 
   5   4  14       74.64      106.15     22.03 o 
   6   4  14       10.14        5.03     13.98 o 
   7   4  14        5.39       -1.35      9.01 o 
   8   4  14        0.02       19.35      9.65 o 
  -2   5  14        1.52       18.49     38.52 o 
  -1   5  14       14.84       11.19     14.72 o 
   0   5  14       11.31       26.59     18.66 o 
   1   5  14       22.42       39.14     11.35 o 
   2   5  14        6.40        2.30     10.00 o 
   3   5  14       82.09       74.79     14.57 o 
   4   5  14       49.00       54.19     13.12 o 
   5   5  14        3.97       26.19     11.72 o 
   6   5  14       10.47       17.05     10.12 o 
   7   5  14        3.33       15.40     10.01 o 
   8   5  14        1.61       -3.56      9.06 o 
  -1   6  14        1.33       22.91     12.67 o 
   0   6  14        1.42       28.50     11.45 o 
   1   6  14        0.57       10.14     10.04 o 
   2   6  14       48.50       94.60     15.06 o 
   3   6  14       14.90       19.19     16.09 o 
   4   6  14       31.86       44.52     12.70 o 
   5   6  14        0.12       10.77     29.61 o 
   6   6  14        0.20       -2.27      9.34 o 
   7   6  14        0.00       10.26     13.64 o 
   8   6  14        1.57      -10.97     18.47 o 
   0   7  14        0.94       -5.25     28.07 o 
   1   7  14        0.32       -1.99     43.65 o 
   2   7  14        7.70       14.12     19.86 o 
   3   7  14        5.42       14.27     16.26 o 
   4   7  14        8.18        1.67     12.50 o 
   5   7  14        1.74        2.08     22.25 o 
   6   7  14        1.89        1.54     25.51 o 
   7   7  14        2.12      -26.44     17.63 o 
   2   8  14        0.36       11.22     22.42 o 
   3   8  14        1.95        9.30     31.67 o 
   4   8  14        5.12        4.24     21.23 o 
   5   8  14        1.89        7.89     12.35 o 
   6   8  14        2.08      -21.91     23.97 o 
  -3  -5  15        0.01        8.40     33.72 o 
  -2  -5  15        1.77      -35.95     32.52 o 
   1  -5  15        0.15       -6.50     23.97 o 
   2  -5  15       22.57       52.72     28.76 o 
   3  -5  15        7.56        9.07     10.38 o 
  -4  -4  15        2.12      -22.21     28.24 o 
  -3  -4  15        3.93      -12.88     22.25 o 
  -2  -4  15        1.98      -19.06     39.03 o 
   1  -4  15       13.57       17.12     23.28 o 
   2  -4  15       10.33       17.74     12.02 o 
   3  -4  15       23.45       18.37     11.64 o 
   4  -4  15        8.25       25.65     11.80 o 
  -4  -3  15        3.21        6.75     15.18 o 
  -3  -3  15       12.27       28.20     17.16 o 
  -2  -3  15       19.47        7.01     27.56 o 
  -1  -3  15       40.06       13.35     19.17 o 
   0  -3  15       40.11       38.15     10.74 o 
   1  -3  15       34.33       17.46     10.27 o 
   2  -3  15       36.26       31.68     10.74 o 
   3  -3  15       43.48       43.35     22.77 o 
   4  -3  15       31.66       21.67     21.91 o 
   5  -3  15        3.70       15.28     10.57 o 
  -4  -2  15       11.59       24.74     16.66 o 
  -3  -2  15       10.03       12.74     15.29 o 
  -2  -2  15      134.47      128.31     23.29 o 
  -1  -2  15       64.78       56.98     12.22 o 
   0  -2  15       36.10       27.51     10.20 o 
   1  -2  15       19.96       19.56      8.75 o 
   2  -2  15       55.88       25.68     12.67 o 
   3  -2  15       34.08       27.37     19.34 o 
   4  -2  15        9.92       13.45     10.31 o 
   5  -2  15        0.29       10.06     15.92 o 
   6  -2  15        0.05        4.00     11.13 o 
  -4  -1  15       11.22       30.87     21.91 o 
  -3  -1  15       25.04       32.62     16.79 o 
  -2  -1  15       12.49       -0.99      9.56 o 
  -1  -1  15       37.98       33.55     17.63 o 
   0  -1  15        8.86        5.02     14.55 o 
   1  -1  15        6.54        4.41      9.28 o 
   2  -1  15        1.76        6.91      8.85 o 
   3  -1  15       39.94       52.69     13.87 o 
   4  -1  15        4.25        9.38     12.15 o 
   5  -1  15       24.03       41.83     16.26 o 
   6  -1  15        2.51       -4.63     15.58 o 
  -4   0  15        4.62       29.17     15.20 o 
  -3   0  15        3.71        0.59      8.90 o 
  -2   0  15        0.60       -4.22      9.59 o 
  -1   0  15       22.14       29.65     10.82 o 
   0   0  15       71.78       58.86     18.49 o 
   1   0  15        5.51        6.57      9.69 o 
   2   0  15        1.00        1.65      8.86 o 
   3   0  15        0.89        7.91      8.42 o 
   4   0  15       35.80       47.48     12.45 o 
   5   0  15       12.70        7.51      9.63 o 
   6   0  15        2.03       13.44      9.54 o 
   7   0  15        0.17       20.02     11.09 o 
  -4   1  15        6.93       24.55     11.81 o 
  -3   1  15        0.05        4.86     12.76 o 
  -2   1  15       22.12       43.85     11.76 o 
  -1   1  15       10.89       14.03     16.95 o 
   0   1  15       47.65       45.35     16.78 o 
   1   1  15       16.50       23.02     10.68 o 
   2   1  15       14.59        2.29      9.12 o 
   3   1  15        1.43        4.86     16.43 o 
   4   1  15        9.68        2.09      7.59 o 
   5   1  15        5.66       -3.14      6.98 o 
   6   1  15        0.34        2.03     11.13 o 
   7   1  15        0.01        6.54     11.47 o 
  -4   2  15        2.14       34.44     21.01 o 
  -3   2  15        7.80       37.80     11.82 o 
  -2   2  15        0.13       -8.00     13.01 o 
  -1   2  15        7.81       29.76     10.78 o 
   0   2  15        1.18       -9.29      8.04 o 
   1   2  15       26.47       20.62     10.52 o 
   2   2  15        3.26       24.07     10.63 o 
   3   2  15       19.27       17.03      9.70 o 
   4   2  15       18.78       11.92      8.90 o 
   5   2  15        1.41        8.93      8.58 o 
   6   2  15        3.23        4.62      8.67 o 
   7   2  15        2.52        8.13     14.95 o 
   8   2  15       39.28       48.16     21.74 o 
  -3   3  15        1.53       20.91     11.97 o 
  -2   3  15        0.21        3.97     10.61 o 
  -1   3  15        0.64        5.84      9.38 o 
   0   3  15        3.06        8.81      9.64 o 
   1   3  15        0.01       -7.81     15.06 o 
   2   3  15        0.10        9.03      9.47 o 
   3   3  15        2.68        0.20      9.06 o 
   4   3  15        0.01        0.87     19.51 o 
   5   3  15       54.08       82.81     13.11 o 
   6   3  15        2.84        6.16      8.55 o 
   7   3  15       11.72       24.26      9.22 o 
   8   3  15        6.62        9.06     11.74 o 
  -2   4  15        8.09       19.45     26.36 o 
  -1   4  15        0.28        2.56     11.30 o 
   0   4  15        0.29       18.31     10.21 o 
   1   4  15        3.50       14.94     10.35 o 
   2   4  15        6.55       12.38      9.75 o 
   3   4  15        3.13       12.83     10.28 o 
   4   4  15        6.66       29.61     24.31 o 
   5   4  15       15.69       17.12     10.65 o 
   6   4  15       17.21       33.02     18.19 o 
   7   4  15        1.39       -0.47     10.10 o 
   8   4  15        0.08        0.51      9.37 o 
  -2   5  15        1.30        9.55     18.83 o 
  -1   5  15        5.81       24.22     12.02 o 
   0   5  15        4.89        5.31     11.25 o 
   1   5  15        9.95       12.57     10.88 o 
   2   5  15        4.12        2.93      9.90 o 
   3   5  15        3.10       -9.60     11.47 o 
   4   5  15       63.87       58.18     16.78 o 
   5   5  15        1.15       10.17     11.09 o 
   6   5  15       11.78        9.93     11.81 o 
   7   5  15       12.32       23.37     14.46 o 
   0   6  15        0.31       12.96     21.91 o 
   1   6  15        7.80       -5.71      8.88 o 
   2   6  15        4.47       14.34     11.84 o 
   3   6  15       20.95       27.41     14.04 o 
   4   6  15       17.17       27.52     12.85 o 
   5   6  15       48.97       68.84     14.56 o 
   6   6  15        2.47       10.02     12.16 o 
   7   6  15       12.92       24.18     11.38 o 
   1   7  15        1.74        1.04     18.15 o 
   2   7  15       21.58       22.48     15.24 o 
   3   7  15       17.40       45.66     14.57 o 
   4   7  15        2.28       16.12     25.16 o 
   5   7  15       11.44       19.28     13.39 o 
   6   7  15       11.12       51.19     14.05 o 
  -2  -4  16       12.82       10.96     20.20 o 
   2  -4  16        0.10       13.34     12.16 o 
   3  -4  16        7.07        4.08     11.80 o 
  -3  -3  16        9.65       24.73     19.15 o 
  -2  -3  16        9.71        8.56     19.86 o 
  -1  -3  16        2.46       10.96     19.17 o 
   0  -3  16        0.01       14.72     18.15 o 
   1  -3  16        0.00       22.25     12.32 o 
   2  -3  16        0.76       10.27     11.98 o 
   3  -3  16        2.87       24.44     11.92 o 
   4  -3  16        8.32       26.89     19.51 o 
  -3  -2  16        1.12       10.61     14.75 o 
  -2  -2  16        0.96        5.82     19.86 o 
  -1  -2  16        5.18       -2.74     17.80 o 
   0  -2  16        7.17       22.79     10.57 o 
   1  -2  16        2.91        3.15      9.12 o 
   2  -2  16        6.08       13.01     11.64 o 
   3  -2  16        9.20        6.11      9.59 o 
   4  -2  16        1.62       10.54     10.42 o 
   5  -2  16       12.45       21.70     11.76 o 
  -3  -1  16        2.87       16.43     19.17 o 
  -2  -1  16       12.54       29.79     22.60 o 
  -1  -1  16        1.97        7.82      9.70 o 
   0  -1  16        1.12       22.79     10.37 o 
   1  -1  16        1.91        8.40     13.18 o 
   2  -1  16       23.48       -0.46      9.05 o 
   3  -1  16       16.95        7.53     10.96 o 
   4  -1  16        3.40        2.28      9.42 o 
   5  -1  16        1.29        6.37     14.38 o 
   6  -1  16       21.04       15.36     28.59 o 
  -3   0  16        0.33        2.74     17.12 o 
  -2   0  16        6.49       -9.00     10.42 o 
  -1   0  16        0.70      -11.85      8.71 o 
   0   0  16        0.27       13.55      9.97 o 
   1   0  16        5.72       13.60     10.13 o 
   2   0  16       50.64       56.27     12.79 o 
   3   0  16       65.15       58.42     12.13 o 
   4   0  16       27.87       16.49      8.54 o 
   5   0  16       14.99        6.13     10.31 o 
   6   0  16        7.12       -0.39     15.24 o 
  -3   1  16        0.16        0.09     11.02 o 
  -2   1  16        2.54        5.67     12.50 o 
  -1   1  16       19.73       12.82     13.87 o 
   0   1  16        1.09       -2.08     10.18 o 
   1   1  16       85.29       78.09     14.35 o 
   2   1  16       51.30       23.83     19.00 o 
   3   1  16       13.41       20.16     10.57 o 
   4   1  16       19.04       19.89     32.01 o 
   5   1  16       30.06       31.24     14.26 o 
   6   1  16        2.13        2.29     10.17 o 
   7   1  16       10.01       22.67     14.72 o 
  -3   2  16        4.17       17.42     11.97 o 
  -2   2  16       11.19       25.59     12.16 o 
  -1   2  16       11.04        1.81     12.67 o 
   0   2  16       27.79       33.95     12.08 o 
   1   2  16       11.81       -9.59      9.31 o 
   2   2  16       58.62       52.46     22.94 o 
   3   2  16        2.83       24.33     10.64 o 
   4   2  16       22.25       24.19     19.00 o 
   5   2  16        7.14        9.25     27.90 o 
   6   2  16       20.46       35.80     10.00 o 
   7   2  16        8.66       25.14     11.70 o 
  -2   3  16        3.78       17.62     17.46 o 
  -1   3  16        1.41        3.74     10.21 o 
   0   3  16       14.25       -1.18     10.57 o 
   1   3  16       14.08        8.60     10.57 o 
   2   3  16       16.09       13.11     15.75 o 
   3   3  16       25.37       42.53     16.26 o 
   4   3  16        6.69       14.44     21.06 o 
   5   3  16        7.64       19.15     11.80 o 
   6   3  16        9.25       42.53     11.30 o 
   7   3  16        6.77       14.98     10.65 o 
  -1   4  16       12.21       16.40     11.14 o 
   0   4  16        1.86        6.54      9.93 o 
   1   4  16       15.08       19.65     12.15 o 
   2   4  16        0.06        9.30     10.17 o 
   3   4  16        9.57       11.55     10.21 o 
   4   4  16       18.70       31.98     12.05 o 
   5   4  16       13.36       16.35     12.33 o 
   6   4  16        0.99       12.56     11.29 o 
   7   4  16        0.45       22.32     18.66 o 
   0   5  16       10.69       22.27     20.20 o 
   1   5  16        4.68        7.41     10.07 o 
   2   5  16        2.77        8.65     11.13 o 
   3   5  16        3.48        6.21     22.08 o 
   4   5  16       18.83       31.64     13.34 o 
   5   5  16        5.14       16.30     22.60 o 
   6   5  16        3.86        3.89     18.32 o 
   1   6  16        1.20       29.12     13.32 o 
   2   6  16        4.24       -2.69     16.60 o 
   3   6  16        8.45       43.01     14.49 o 
   4   6  16        0.11        9.02     11.50 o 
   5   6  16        4.63       14.19     12.95 o 
   6   6  16        0.05        3.65     13.69 o 
  -1  -3  17        7.92       30.47     21.91 o 
   1  -3  17        6.24       22.94     13.69 o 
   2  -3  17       16.33       -1.03     11.64 o 
   3  -3  17       16.40       14.72     13.69 o 
  -2  -2  17       13.72       19.17     21.57 o 
  -1  -2  17       26.24       24.31     22.94 o 
   0  -2  17       12.92        9.44     10.39 o 
   1  -2  17       19.61       48.13     18.83 o 
   2  -2  17       12.30       32.18     13.69 o 
   3  -2  17        9.89       15.06     13.01 o 
   4  -2  17        0.99        0.66     10.66 o 
  -2  -1  17        3.65        6.16     21.91 o 
  -1  -1  17        9.16       15.23     11.36 o 
   0  -1  17       11.92       20.75     11.35 o 
   1  -1  17        6.32       10.26     10.73 o 
   2  -1  17       11.12        9.66     10.78 o 
   3  -1  17        0.11       12.67     12.67 o 
   4  -1  17        1.30       -1.71     11.30 o 
   5  -1  17        0.02        3.31     10.72 o 
  -2   0  17        0.36       10.52     11.71 o 
  -1   0  17        1.36       -2.40     10.04 o 
   0   0  17       14.30       29.66     28.59 o 
   1   0  17        0.58        1.23      9.69 o 
   2   0  17        2.78       15.67     11.19 o 
   3   0  17        2.29       11.28     10.39 o 
   4   0  17        3.35       17.12     12.67 o 
   5   0  17        0.01       -8.38      9.67 o 
  -2   1  17        3.32       -6.41     11.18 o 
  -1   1  17        8.33       17.56     11.87 o 
   0   1  17        0.79       11.66     10.45 o 
   1   1  17        0.67       -2.50     22.08 o 
   2   1  17        2.75        8.65     15.92 o 
   3   1  17       16.99       19.00     11.04 o 
   4   1  17        0.37       18.03     19.34 o 
   5   1  17        0.00        7.42     10.04 o 
   6   1  17        0.25        0.97     15.41 o 
  -1   2  17        1.46       -0.59     13.52 o 
   0   2  17        0.45       21.21     22.08 o 
   1   2  17        0.62       13.19     26.70 o 
   2   2  17        3.30        9.22     18.66 o 
   3   2  17        0.37       -4.36     17.80 o 
   4   2  17        0.03       21.40     11.14 o 
   5   2  17        4.89       28.03     11.54 o 
   6   2  17        1.53       12.46     10.03 o 
  -1   3  17        0.27       -4.67     16.43 o 
   0   3  17        0.01       -7.65     16.09 o 
   1   3  17        6.30       21.09     11.21 o 
   2   3  17        0.01       11.12     32.01 o 
   3   3  17        7.09        8.71     10.99 o 
   4   3  17       15.07       42.09     12.81 o 
   5   3  17        3.53        1.23     10.78 o 
   6   3  17       21.07       34.48     12.92 o 
   0   4  17        0.24      -15.07     10.78 o 
   1   4  17        3.50       13.10     19.51 o 
   2   4  17       13.66       12.27     21.40 o 
   3   4  17        0.18       10.86     11.09 o 
   4   4  17       29.97       35.80     13.27 o 
   5   4  17        7.55       27.97     37.49 o 
   6   4  17        7.99       27.73     29.10 o 
   1   5  17        1.46        2.54     11.19 o 
   2   5  17        0.15       23.32     15.92 o 
   3   5  17       11.88       16.85     12.28 o 
   4   5  17        4.51       13.55     11.97 o 
   5   5  17       14.04       20.07     12.92 o 
   1  -2  18        0.76        7.87     13.01 o 
   0  -1  18        3.43       13.31     11.16 o 
   1  -1  18       11.45       12.82     22.60 o 
   2  -1  18       11.87       24.99     11.71 o 
   3  -1  18        3.40        2.40     12.32 o 
   0   0  18        0.37        3.27     11.82 o 
   1   0  18       12.91       31.25     12.70 o 
   2   0  18       11.06       24.64     12.28 o 
   3   0  18        6.78       20.86     22.25 o 
   4   0  18        1.75        9.59     12.32 o 
   0   1  18        1.91       16.17     11.76 o 
   1   1  18       10.20       17.74     11.87 o 
   2   1  18       32.62       23.30     12.28 o 
   3   1  18       14.02       -2.22     19.34 o 
   4   1  18       17.06       17.02     11.13 o 
   0   2  18        4.84       24.17     17.97 o 
   1   2  18        8.91       14.60     11.46 o 
   2   2  18       11.49       13.48     11.71 o 
   3   2  18       15.61       44.99     13.39 o 
   4   2  18       10.28       22.95     14.38 o 
   1   3  18        6.34       15.38     12.25 o 
   2   3  18        2.50       22.46     11.61 o 
   3   3  18        9.14       14.39     14.89 o 
   4   3  18        2.81       20.69     11.70 o 
   3   4  18        0.02       10.32     10.73 o 
                                                 
